# Supplementary material for: Resource choice during ontogeny enhances both the short- and longer-term welfare of laying hen pullets
Source: Sci Rep. 2024 Feb 9;14:3360. doi: 10.1038/s41598-024-53039-7 (PMC10858183; doi:10.1038/s41598-024-53039-7)
Supplement: Supplementary file 1 — Supplementary Tables. [file 41598_2024_53039_MOESM1_ESM.xlsx]

## Sheet: General information
Article title
Resource choice during ontogeny enhances both the short- and longer-term welfare of laying hen pullets
Author list
Regine Victoria Holt1*
Lena Skånberg2
Linda J. Keeling2
Inma Estevez3,4
Ruth C. Newberry1
Affiliations
1 Department of Animal and Aquacultural Sciences, Faculty of Biosciences, Norwegian University of Life Sciences, Ås, Norway
2 Department of Animal Environment and Health, Swedish University of Agricultural Sciences, Uppsala, Sweden
3 Department of Animal Production, NEIKER, Basque Institute for Agricultural Research and Development, Arkaute, Spain
4 IKERBASQUE, Basque Foundation for Science, Bilbao, Spain
* Corresponding author: regine.victoria.holt@nmbu.no

## Sheet: Table S1
Table S1. Detailed information regarding each pen.
Pen ID	1	2	3	4	5	6	7	8	9	10	11	12	13	14	15	16
Block	1	1	1	1	2	2	2	2	3	3	3	3	4	4	4	4
Period 1 (Week 1-4)
Period 1 treament	Multi-choice	Single-choice	Multi-choice	Single-choice	Single-choice	Multi-choice	Multi-choice	Single-choice	Single-choice	Multi-choice	Single-choice	Multi-choice	Multi-choice	Single-choice	Single-choice	Multi-choice
Perch 1 (furthest from pen door)	Wire mesh	Plank	Round rubber	Rope	Plank	Plank	Round rubber	Round rubber	Wire mesh	Plank	Round rubber	Rope	Wire mesh	Wire mesh	Rope	Rope
Perch 2	Rope	Plank	Plank	Rope	Plank	Wire mesh	Plank	Round rubber	Wire mesh	Wire mesh	Round rubber	Round rubber	Rope	Wire mesh	Rope	Round rubber
Perch 3	Plank	Plank	Rope	Rope	Plank	Round rubber	Rope	Round rubber	Wire mesh	Round rubber	Round rubber	Wire mesh	Plank	Wire mesh	Rope	Wire mesh
Perch 4 (closest to pen door)	Round rubber	Plank	Wire mesh	Rope	Plank	Rope	Wire mesh	Round rubber	Wire mesh	Rope	Round rubber	Plank	Round rubber	Wire mesh	Rope	Plank
Litter 1 (Furthest from pen door, left corner)	Peat	Sand	Straw	Wood shavings	Sand	Sand	Straw	Straw	Peat	Sand	Straw	Wood shavings	Peat	Peat	Wood shavings	Wood shavings
Litter 2 (Furthest from pen door, right corner)	Wood shavings	Sand	Sand	Wood shavings	Sand	Peat	Sand	Straw	Peat	Peat	Straw	Straw	Wood shavings	Peat	Wood shavings	Straw
Litter 3 (Closest to pen door, left corner)	Sand	Sand	Wood shavings	Wood shavings	Sand	Straw	Wood shavings	Straw	Peat	Straw	Straw	Peat	Sand	Peat	Wood shavings	Peat
Litter 4 (Closest to pen door, right corner)	Straw	Sand	Peat	Wood shavings	Sand	Wood shavings	Peat	Straw	Peat	Wood shavings	Straw	Sand	Straw	Peat	Wood shavings	Sand
Litter floor	Straw	Sand	Peat	Wood shavings	Sand	Wood shavings	Peat	Straw	Peat	Wood shavings	Straw	Sand	Straw	Peat	Wood shavings	Sand
No. birds Period 1 start	22	22	22	22	23	23	23	23	23	23	23	23	23	23	23	23
No. birds Period 1 end	22	22	22	22	22	23	23	23	22	23	23	23	23	23	23	23
Period 2 (Week 5-15)
Period 2 treatment	Multi-choice	Multi-choice	Single-choice	Single-choice	Single-choice	Single-choice	Multi-choice	Multi-choice	Multi-choice	Multi-choice	Single-choice	Single-choice	Single-choice	Single-choice	Multi-choice	Multi-choice
Perch 1 (furthest from pen door)	Wire mesh	Rope	Wire mesh	Rope	Plank	Rope	Round rubber	Wire mesh	Round rubber	Plank	Round rubber	Plank	Round rubber	Wire mesh	Plank	Rope
Perch 2	Rope	Round rubber	Wire mesh	Rope	Plank	Rope	Plank	Rope	Plank	Wire mesh	Round rubber	Plank	Round rubber	Wire mesh	Wire mesh	Round rubber
Perch 3	Plank	Wire mesh	Wire mesh	Rope	Plank	Rope	Rope	Plank	Rope	Round rubber	Round rubber	Plank	Round rubber	Wire mesh	Round rubber	Wire mesh
Perch 4 (closest to pen door)	Round rubber	Plank	Wire mesh	Rope	Plank	Rope	Wire mesh	Round rubber	Wire mesh	Rope	Round rubber	Plank	Round rubber	Wire mesh	Rope	Plank
Litter 1 (Furthest from pen door, left corner)	Peat	Wood shavings	Peat	Wood shavings	Sand	Wood shavings	Straw	Peat	Straw	Sand	Straw	Sand	Straw	Peat	Sand	Wood shavings
Litter 2 (Furthest from pen door, right corner)	Wood shavings	Straw	Peat	Wood shavings	Sand	Wood shavings	Sand	Wood shavings	Sand	Peat	Straw	Sand	Straw	Peat	Peat	Straw
Litter 3 (Closest to pen door, left corner)	Sand	Peat	Peat	Wood shavings	Sand	Wood shavings	Wood shavings	Sand	Wood shavings	Straw	Straw	Sand	Straw	Peat	Straw	Peat
Litter 4 (Closest to pen door, right corner)	Straw	Sand	Peat	Wood shavings	Sand	Wood shavings	Peat	Straw	Peat	Wood shavings	Straw	Sand	Straw	Peat	Wood shavings	Sand
Litter floor	None	None	None	None	None	None	None	None	None	None	None	None	None	None	None	None
No. birds Period 2 start	22	22	22	22	22	23	23	23	22	23	23	23	23	23	23	23
No. birds Period 2 end	21	22	22	22	22	23	23	23	22	23	23	23	22	22	23	23
Period 3 (Week 16-27)
Treatment accross Period 1 & 2	Multi-choice	Single-choice to Multi-choice	Multi-choice to Single-choice	Single-choice	Single-choice	Multi-choice to Single-choice	Multi-choice	Single-choice to Multi-choice	Single-choice to Multi-choice	Multi-choice	Single-choice	Multi-choice to Single-choice	Multi-choice to Single-choice	Single-choice	Single-choice to Multi-choice	Multi-choice
No. birds Period 3 start	21	22	22	22	22	23	23	23	22	23	23	23	22	22	23	23
No. birds Period 3 end	21	22	22	22	22	23	23	23	22	23	23	23	22	22	23	23

## Sheet: Table S2
Table S2. Pen level data. NA indicates missing data.
Period	Day	Observer	Round	Pen	Block	Period 1 treatment	Period 2 treatment	Treatment in Period 1 & 2	Play	Dustbathing	Vigilance	Aggressive pecks	Severe feather pecks
1 = week 1-4, 2 = week 5-15, 3 = week 16-27	Day of observation	LS, RVH or YN	Scan number/day/observer	Pen ID, 1-16	Replicate, 1-4	S = Single-choice, M = Multi-choice	S = Single-choice, M = Multi-choice	S = Single-choice, M = Multi-choice	1/0	1/0	Proportion of birds	n	n
1	15	LS	1	1	1	M	M	MM	1	0	0.0909091	0	0
1	15	LS	1	2	1	S	M	SM	1	0	0.0909091	0	0
1	15	LS	1	3	1	M	S	MS	1	0	0.0909091	0	0
1	15	LS	1	4	1	S	S	SS	1	0	0	0	0
1	15	LS	1	5	2	S	S	SS	0	0	0.0454545	0	0
1	15	LS	1	6	2	M	S	MS	0	0	0	0	0
1	15	LS	1	7	2	M	M	MM	0	0	0.130435	0	0
1	15	LS	1	8	2	S	M	SM	1	0	0.0869565	0	0
1	15	LS	1	9	3	S	M	SM	0	1	0.0454545	0	0
1	15	LS	1	10	3	M	M	MM	1	0	0.130435	0	0
1	15	LS	1	11	3	S	S	SS	1	0	0.130435	0	0
1	15	LS	1	12	3	M	S	MS	1	1	0	0	0
1	15	LS	1	13	4	M	S	MS	0	1	0.0869565	0	0
1	15	LS	1	14	4	S	S	SS	1	1	0.0869565	0	0
1	15	LS	1	15	4	S	M	SM	0	0	0.0434783	0	0
1	15	LS	1	16	4	M	M	MM	1	0	0	0	0
1	15	LS	2	1	1	M	M	MM	1	0	0.0909091	1	0
1	15	LS	2	2	1	S	M	SM	0	0	0.136364	0	0
1	15	LS	2	3	1	M	S	MS	1	0	0.0454545	0	0
1	15	LS	2	4	1	S	S	SS	0	1	0.318182	0	0
1	15	LS	2	5	2	S	S	SS	1	0	0.136364	0	0
1	15	LS	2	6	2	M	S	MS	0	0	0	0	0
1	15	LS	2	7	2	M	M	MM	0	0	0	0	0
1	15	LS	2	8	2	S	M	SM	1	1	0.0869565	0	0
1	15	LS	2	9	3	S	M	SM	0	0	0.0454545	0	1
1	15	LS	2	10	3	M	M	MM	1	0	0.0869565	0	0
1	15	LS	2	11	3	S	S	SS	0	0	0	0	0
1	15	LS	2	12	3	M	S	MS	0	0	0.0434783	1	0
1	15	LS	2	13	4	M	S	MS	1	1	0.130435	0	0
1	15	LS	2	14	4	S	S	SS	0	0	0.173913	0	0
1	15	LS	2	15	4	S	M	SM	0	0	0.0434783	0	0
1	15	LS	2	16	4	M	M	MM	1	0	0	0	0
1	15	LS	3	1	1	M	M	MM	1	0	0	0	0
1	15	LS	3	2	1	S	M	SM	0	1	0	0	0
1	15	LS	3	3	1	M	S	MS	1	0	0	0	0
1	15	LS	3	4	1	S	S	SS	1	1	0.0909091	0	1
1	15	LS	3	5	2	S	S	SS	0	1	0.0909091	0	0
1	15	LS	3	6	2	M	S	MS	0	0	0.0434783	0	0
1	15	LS	3	7	2	M	M	MM	0	0	0	0	0
1	15	LS	3	8	2	S	M	SM	1	1	0	0	0
1	15	LS	3	9	3	S	M	SM	0	0	0.181818	0	0
1	15	LS	3	10	3	M	M	MM	1	0	0	0	0
1	15	LS	3	11	3	S	S	SS	0	1	0.130435	0	0
1	15	LS	3	12	3	M	S	MS	1	0	0	0	0
1	15	LS	3	13	4	M	S	MS	1	0	0.0869565	0	0
1	15	LS	3	14	4	S	S	SS	0	0	0.0434783	0	0
1	15	LS	3	15	4	S	M	SM	1	0	0.0869565	0	0
1	15	LS	3	16	4	M	M	MM	1	0	0.0434783	0	0
1	18	LS	1	1	1	M	M	MM	1	1	0.227273	0	0
1	18	LS	1	2	1	S	M	SM	1	1	0.0454545	0	0
1	18	LS	1	3	1	M	S	MS	0	0	0.272727	0	1
1	18	LS	1	4	1	S	S	SS	1	0	0.0454545	1	0
1	18	LS	1	5	2	S	S	SS	1	0	0.136364	0	2
1	18	LS	1	6	2	M	S	MS	1	1	0.130435	1	0
1	18	LS	1	7	2	M	M	MM	0	1	0.304348	1	0
1	18	LS	1	8	2	S	M	SM	0	0	0.0434783	0	0
1	18	LS	1	9	3	S	M	SM	0	0	0.363636	1	3
1	18	LS	1	10	3	M	M	MM	1	1	0.347826	0	0
1	18	LS	1	11	3	S	S	SS	1	0	0.217391	2	0
1	18	LS	1	12	3	M	S	MS	1	0	0.217391	0	0
1	18	LS	1	13	4	M	S	MS	0	0	0.173913	0	0
1	18	LS	1	14	4	S	S	SS	0	1	0.130435	1	0
1	18	LS	1	15	4	S	M	SM	0	0	0	1	1
1	18	LS	1	16	4	M	M	MM	0	0	0.0869565	0	0
1	18	LS	2	1	1	M	M	MM	1	1	0.0454545	0	0
1	18	LS	2	2	1	S	M	SM	0	0	0.136364	0	0
1	18	LS	2	3	1	M	S	MS	0	0	0.181818	0	0
1	18	LS	2	4	1	S	S	SS	0	1	0.227273	0	0
1	18	LS	2	5	2	S	S	SS	1	0	0.0454545	0	0
1	18	LS	2	6	2	M	S	MS	0	0	0.0434783	0	0
1	18	LS	2	7	2	M	M	MM	1	0	0.304348	0	0
1	18	LS	2	8	2	S	M	SM	1	1	0.26087	2	1
1	18	LS	2	9	3	S	M	SM	0	0	0.272727	0	0
1	18	LS	2	10	3	M	M	MM	1	0	0.347826	0	0
1	18	LS	2	11	3	S	S	SS	1	0	0.304348	1	3
1	18	LS	2	12	3	M	S	MS	1	0	0.695652	0	0
1	18	LS	2	13	4	M	S	MS	1	0	0.434783	0	2
1	18	LS	2	14	4	S	S	SS	0	1	0.173913	0	0
1	18	LS	2	15	4	S	M	SM	0	0	0.217391	0	3
1	18	LS	2	16	4	M	M	MM	0	0	0.0869565	0	0
1	18	RVH	1	1	1	M	M	MM	1	0	0.0909091	0	0
1	18	RVH	1	2	1	S	M	SM	0	0	0.136364	0	0
1	18	RVH	1	3	1	M	S	MS	0	0	0.272727	4	0
1	18	RVH	1	4	1	S	S	SS	0	1	0.227273	0	1
1	18	RVH	1	5	2	S	S	SS	0	0	0	0	0
1	18	RVH	1	6	2	M	S	MS	0	0	0.0434783	3	0
1	18	RVH	1	7	2	M	M	MM	1	0	0.347826	3	0
1	18	RVH	1	8	2	S	M	SM	1	0	0.26087	0	0
1	18	RVH	1	9	3	S	M	SM	0	0	0.272727	0	0
1	18	RVH	1	10	3	M	M	MM	1	0	0.347826	0	0
1	18	RVH	1	11	3	S	S	SS	1	0	0.304348	0	3
1	18	RVH	1	12	3	M	S	MS	1	0	0.695652	0	0
1	18	RVH	1	13	4	M	S	MS	1	0	0.434783	0	2
1	18	RVH	1	14	4	S	S	SS	0	0	0.173913	0	0
1	18	RVH	1	15	4	S	M	SM	0	0	0.217391	0	0
1	18	RVH	1	16	4	M	M	MM	0	0	0.0869565	0	0
1	18	RVH	2	1	1	M	M	MM	0	0	0.227273	0	0
1	18	RVH	2	2	1	S	M	SM	1	0	0.5	0	0
1	18	RVH	2	3	1	M	S	MS	1	0	0.0454545	0	1
1	18	RVH	2	4	1	S	S	SS	0	1	0.227273	0	2
1	18	RVH	2	5	2	S	S	SS	1	1	0.0909091	0	0
1	18	RVH	2	6	2	M	S	MS	1	0	0.0434783	0	0
1	18	RVH	2	7	2	M	M	MM	1	0	0.0869565	0	0
1	18	RVH	2	8	2	S	M	SM	1	1	0.0869565	0	0
1	18	RVH	2	9	3	S	M	SM	1	0	0	0	2
1	18	RVH	2	10	3	M	M	MM	1	0	0.0434783	0	0
1	18	RVH	2	11	3	S	S	SS	0	0	0.304348	0	0
1	18	RVH	2	12	3	M	S	MS	0	1	0.304348	0	0
1	18	RVH	2	13	4	M	S	MS	0	0	0.0869565	0	0
1	18	RVH	2	14	4	S	S	SS	1	0	0.173913	0	3
1	18	RVH	2	15	4	S	M	SM	1	1	0.26087	0	0
1	18	RVH	2	16	4	M	M	MM	1	0	0.130435	0	0
1	22	LS	1	1	1	M	M	MM	0	0	0.681818	0	0
1	22	LS	1	2	1	S	M	SM	0	0	0.227273	0	0
1	22	LS	1	3	1	M	S	MS	0	0	0.181818	2	0
1	22	LS	1	4	1	S	S	SS	0	0	0.363636	1	1
1	22	LS	1	5	2	S	S	SS	1	0	0.727273	0	9
1	22	LS	1	6	2	M	S	MS	1	0	0.391304	0	0
1	22	LS	1	7	2	M	M	MM	0	0	0.782609	0	0
1	22	LS	1	8	2	S	M	SM	0	0	0.130435	0	0
1	22	LS	1	9	3	S	M	SM	1	1	0.318182	0	0
1	22	LS	1	10	3	M	M	MM	1	1	0.130435	0	0
1	22	LS	1	11	3	S	S	SS	0	0	0.130435	0	1
1	22	LS	1	12	3	M	S	MS	1	0	0.173913	0	0
1	22	LS	1	13	4	M	S	MS	1	1	0.130435	0	1
1	22	LS	1	14	4	S	S	SS	0	1	0.347826	0	0
1	22	LS	1	15	4	S	M	SM	1	0	0.26087	1	0
1	22	LS	1	16	4	M	M	MM	0	0	0.304348	0	0
1	22	LS	2	1	1	M	M	MM	0	1	0.227273	0	0
1	22	LS	2	2	1	S	M	SM	1	0	0.227273	0	0
1	22	LS	2	3	1	M	S	MS	0	0	0.272727	0	0
1	22	LS	2	4	1	S	S	SS	0	0	0.227273	0	0
1	22	LS	2	5	2	S	S	SS	0	0	0.409091	0	0
1	22	LS	2	6	2	M	S	MS	1	0	0.130435	0	0
1	22	LS	2	7	2	M	M	MM	1	0	0.130435	0	0
1	22	LS	2	8	2	S	M	SM	1	0	0.217391	2	0
1	22	LS	2	9	3	S	M	SM	1	0	0.272727	0	0
1	22	LS	2	10	3	M	M	MM	1	0	0.347826	0	0
1	22	LS	2	11	3	S	S	SS	0	0	0.478261	0	0
1	22	LS	2	12	3	M	S	MS	0	0	0.521739	0	0
1	22	LS	2	13	4	M	S	MS	0	0	0.173913	0	0
1	22	LS	2	14	4	S	S	SS	0	0	0.217391	2	0
1	22	LS	2	15	4	S	M	SM	0	1	0.0869565	1	0
1	22	LS	2	16	4	M	M	MM	1	0	0.173913	0	0
1	22	RVH	1	1	1	M	M	MM	1	0	0.181818	0	0
1	22	RVH	1	2	1	S	M	SM	1	0	0.318182	0	1
1	22	RVH	1	3	1	M	S	MS	1	1	0.545455	0	0
1	22	RVH	1	4	1	S	S	SS	0	0	0.0454545	0	0
1	22	RVH	1	5	2	S	S	SS	0	1	0.0454545	0	1
1	22	RVH	1	6	2	M	S	MS	1	0	0.217391	0	2
1	22	RVH	1	7	2	M	M	MM	0	1	0.0869565	0	0
1	22	RVH	1	8	2	S	M	SM	1	0	0.0434783	0	0
1	22	RVH	1	9	3	S	M	SM	1	0	0.272727	0	0
1	22	RVH	1	10	3	M	M	MM	1	0	0.304348	0	0
1	22	RVH	1	11	3	S	S	SS	1	0	0.434783	0	0
1	22	RVH	1	12	3	M	S	MS	1	1	0.304348	0	0
1	22	RVH	1	13	4	M	S	MS	0	1	0.434783	0	0
1	22	RVH	1	14	4	S	S	SS	1	0	0.217391	0	1
1	22	RVH	1	15	4	S	M	SM	0	0	0.173913	0	0
1	22	RVH	1	16	4	M	M	MM	1	1	0.130435	0	0
1	22	RVH	2	1	1	M	M	MM	1	1	0.363636	0	0
1	22	RVH	2	2	1	S	M	SM	1	0	0.136364	0	0
1	22	RVH	2	3	1	M	S	MS	0	0	0.227273	2	0
1	22	RVH	2	4	1	S	S	SS	1	0	0.227273	0	0
1	22	RVH	2	5	2	S	S	SS	1	0	0.136364	0	0
1	22	RVH	2	6	2	M	S	MS	0	0	0.217391	0	0
1	22	RVH	2	7	2	M	M	MM	0	0	0.217391	0	0
1	22	RVH	2	8	2	S	M	SM	0	0	0.173913	1	0
1	22	RVH	2	9	3	S	M	SM	0	0	0.0454545	0	0
1	22	RVH	2	10	3	M	M	MM	1	0	0.347826	2	0
1	22	RVH	2	11	3	S	S	SS	1	1	0.0434783	0	0
1	22	RVH	2	12	3	M	S	MS	0	0	0.0434783	0	0
1	22	RVH	2	13	4	M	S	MS	1	0	0.217391	0	0
1	22	RVH	2	14	4	S	S	SS	1	1	0.347826	0	1
1	22	RVH	2	15	4	S	M	SM	0	0	0.0869565	0	0
1	22	RVH	2	16	4	M	M	MM	0	0	0.26087	0	0
1	27	LS	1	1	1	M	M	MM	0	0	0.0909091	0	0
1	27	LS	1	2	1	S	M	SM	1	0	0.454545	0	0
1	27	LS	1	3	1	M	S	MS	0	0	0.0909091	0	0
1	27	LS	1	4	1	S	S	SS	1	0	0.681818	2	1
1	27	LS	1	5	2	S	S	SS	0	1	0.454545	1	0
1	27	LS	1	6	2	M	S	MS	1	0	0.217391	0	0
1	27	LS	1	7	2	M	M	MM	1	0	0.304348	0	0
1	27	LS	1	8	2	S	M	SM	1	0	0.391304	0	2
1	27	LS	1	9	3	S	M	SM	0	0	0.636364	0	0
1	27	LS	1	10	3	M	M	MM	0	0	0.26087	0	0
1	27	LS	1	11	3	S	S	SS	1	1	0.608696	0	0
1	27	LS	1	12	3	M	S	MS	1	0	0.434783	0	0
1	27	LS	1	13	4	M	S	MS	0	0	0.521739	0	0
1	27	LS	1	14	4	S	S	SS	1	0	0.521739	0	1
1	27	LS	1	15	4	S	M	SM	0	0	0.304348	1	0
1	27	LS	1	16	4	M	M	MM	0	0	0.391304	0	1
1	27	LS	2	1	1	M	M	MM	0	1	0.272727	1	1
1	27	LS	2	2	1	S	M	SM	0	1	0.272727	0	4
1	27	LS	2	3	1	M	S	MS	1	1	0.181818	0	0
1	27	LS	2	4	1	S	S	SS	0	0	0.272727	1	2
1	27	LS	2	5	2	S	S	SS	1	0	0.227273	0	1
1	27	LS	2	6	2	M	S	MS	1	0	0.217391	2	1
1	27	LS	2	7	2	M	M	MM	1	0	0.130435	0	1
1	27	LS	2	8	2	S	M	SM	0	0	0.217391	0	0
1	27	LS	2	9	3	S	M	SM	0	1	0.681818	1	0
1	27	LS	2	10	3	M	M	MM	1	0	0.173913	0	0
1	27	LS	2	11	3	S	S	SS	0	0	0.217391	0	0
1	27	LS	2	12	3	M	S	MS	1	0	0.173913	0	1
1	27	LS	2	13	4	M	S	MS	1	0	0.173913	1	0
1	27	LS	2	14	4	S	S	SS	1	1	0.173913	0	0
1	27	LS	2	15	4	S	M	SM	1	0	0.304348	2	0
1	27	LS	2	16	4	M	M	MM	1	0	0.434783	0	0
1	27	LS	3	1	1	M	M	MM	1	0	0.5	0	0
1	27	LS	3	2	1	S	M	SM	0	1	0.318182	0	4
1	27	LS	3	3	1	M	S	MS	1	0	0.272727	0	0
1	27	LS	3	4	1	S	S	SS	1	0	0.181818	0	1
1	27	LS	3	5	2	S	S	SS	1	0	0.181818	1	1
1	27	LS	3	6	2	M	S	MS	0	0	0.0434783	2	0
1	27	LS	3	7	2	M	M	MM	0	1	0.217391	2	0
1	27	LS	3	8	2	S	M	SM	1	0	0.173913	0	0
1	27	LS	3	9	3	S	M	SM	1	0	0.0909091	0	0
1	27	LS	3	10	3	M	M	MM	0	0	0	0	0
1	27	LS	3	11	3	S	S	SS	0	1	0.347826	0	0
1	27	LS	3	12	3	M	S	MS	1	0	0.304348	1	0
1	27	LS	3	13	4	M	S	MS	1	0	0.478261	2	0
1	27	LS	3	14	4	S	S	SS	0	0	0.26087	0	0
1	27	LS	3	15	4	S	M	SM	0	0	0.217391	0	0
1	27	LS	3	16	4	M	M	MM	0	0	0.347826	0	0
1	27	RVH	1	1	1	M	M	MM	0	0	0.545455	0	0
1	27	RVH	1	2	1	S	M	SM	0	0	0.590909	2	1
1	27	RVH	1	3	1	M	S	MS	0	0	0.272727	1	0
1	27	RVH	1	4	1	S	S	SS	1	0	0.454545	3	0
1	27	RVH	1	5	2	S	S	SS	1	0	0.181818	0	0
1	27	RVH	1	6	2	M	S	MS	1	1	0.130435	0	0
1	27	RVH	1	7	2	M	M	MM	1	0	0.130435	0	0
1	27	RVH	1	8	2	S	M	SM	1	0	0.173913	0	0
1	27	RVH	1	9	3	S	M	SM	0	1	0.181818	0	0
1	27	RVH	1	10	3	M	M	MM	1	1	0.304348	0	0
1	27	RVH	1	11	3	S	S	SS	0	0	0.347826	0	0
1	27	RVH	1	12	3	M	S	MS	1	0	0.217391	0	1
1	27	RVH	1	13	4	M	S	MS	0	0	0.173913	0	0
1	27	RVH	1	14	4	S	S	SS	0	0	0.217391	0	2
1	27	RVH	1	15	4	S	M	SM	1	0	0.347826	0	0
1	27	RVH	1	16	4	M	M	MM	0	0	0.173913	1	1
1	27	RVH	2	1	1	M	M	MM	1	0	0.0454545	0	0
1	27	RVH	2	2	1	S	M	SM	1	1	0.272727	0	0
1	27	RVH	2	3	1	M	S	MS	0	1	0.318182	0	0
1	27	RVH	2	4	1	S	S	SS	0	0	0.0454545	0	0
1	27	RVH	2	5	2	S	S	SS	1	1	0.227273	0	0
1	27	RVH	2	6	2	M	S	MS	NA	0	0.173913	0	0
1	27	RVH	2	7	2	M	M	MM	1	0	0.26087	0	0
1	27	RVH	2	8	2	S	M	SM	0	0	0.391304	0	0
1	27	RVH	2	9	3	S	M	SM	0	0	0.454545	0	0
1	27	RVH	2	10	3	M	M	MM	0	0	0.478261	0	0
1	27	RVH	2	11	3	S	S	SS	1	1	0.217391	0	2
1	27	RVH	2	12	3	M	S	MS	1	1	0.0434783	0	0
1	27	RVH	2	13	4	M	S	MS	1	0	0.391304	0	0
1	27	RVH	2	14	4	S	S	SS	1	1	0.391304	0	0
1	27	RVH	2	15	4	S	M	SM	1	0	0.130435	0	0
1	27	RVH	2	16	4	M	M	MM	0	1	0.173913	0	0
1	27	RVH	3	1	1	M	M	MM	1	0	0.227273	0	0
1	27	RVH	3	2	1	S	M	SM	1	0	0.0454545	0	2
1	27	RVH	3	3	1	M	S	MS	1	0	0.0454545	0	1
1	27	RVH	3	4	1	S	S	SS	0	0	0.0909091	0	2
1	27	RVH	3	5	2	S	S	SS	1	1	0.272727	0	0
1	27	RVH	3	6	2	M	S	MS	1	0	0.130435	0	0
1	27	RVH	3	7	2	M	M	MM	1	1	0.173913	1	2
1	27	RVH	3	8	2	S	M	SM	1	1	0.0434783	0	0
1	27	RVH	3	9	3	S	M	SM	1	0	0.181818	0	1
1	27	RVH	3	10	3	M	M	MM	1	0	0.347826	0	0
1	27	RVH	3	11	3	S	S	SS	0	0	0.434783	0	0
1	27	RVH	3	12	3	M	S	MS	0	0	0.173913	1	0
1	27	RVH	3	13	4	M	S	MS	1	0	0.0869565	0	0
1	27	RVH	3	14	4	S	S	SS	1	0	0.130435	2	0
1	27	RVH	3	15	4	S	M	SM	0	0	0.0869565	0	0
1	27	RVH	3	16	4	M	M	MM	1	0	0.130435	0	1
1	28	RVH	1	1	1	M	M	MM	1	0	0.136364	0	0
1	28	RVH	1	2	1	S	M	SM	1	0	0.272727	2	0
1	28	RVH	1	3	1	M	S	MS	0	0	0.0909091	1	0
1	28	RVH	1	4	1	S	S	SS	1	0	0.136364	0	0
1	28	RVH	1	5	2	S	S	SS	1	0	0.363636	0	0
1	28	RVH	1	6	2	M	S	MS	1	0	0.434783	0	0
1	28	RVH	1	7	2	M	M	MM	1	0	0.478261	0	0
1	28	RVH	1	8	2	S	M	SM	1	0	0.130435	0	0
1	28	RVH	1	9	3	S	M	SM	1	0	0.227273	0	0
1	28	RVH	1	10	3	M	M	MM	0	0	0.26087	0	0
1	28	RVH	1	11	3	S	S	SS	1	0	0.26087	0	0
1	28	RVH	1	12	3	M	S	MS	1	0	0.0869565	0	2
1	28	RVH	1	13	4	M	S	MS	1	0	0.173913	0	0
1	28	RVH	1	14	4	S	S	SS	0	0	0.0434783	0	0
1	28	RVH	1	15	4	S	M	SM	1	0	0.130435	0	0
1	28	RVH	1	16	4	M	M	MM	0	0	0	0	2
1	28	RVH	2	1	1	M	M	MM	1	0	0.0909091	0	0
1	28	RVH	2	2	1	S	M	SM	1	0	0.181818	2	0
1	28	RVH	2	3	1	M	S	MS	1	0	0.181818	1	0
1	28	RVH	2	4	1	S	S	SS	1	1	0.136364	0	0
1	28	RVH	2	5	2	S	S	SS	0	1	0.181818	0	0
1	28	RVH	2	6	2	M	S	MS	1	0	0.478261	0	0
1	28	RVH	2	7	2	M	M	MM	1	0	0.0434783	0	0
1	28	RVH	2	8	2	S	M	SM	1	0	0.130435	0	2
1	28	RVH	2	9	3	S	M	SM	0	0	0.272727	0	0
1	28	RVH	2	10	3	M	M	MM	1	0	0	0	0
1	28	RVH	2	11	3	S	S	SS	1	1	0.173913	0	1
1	28	RVH	2	12	3	M	S	MS	0	0	0.173913	0	0
1	28	RVH	2	13	4	M	S	MS	1	0	0.347826	1	0
1	28	RVH	2	14	4	S	S	SS	1	0	0.434783	0	0
1	28	RVH	2	15	4	S	M	SM	0	1	0.347826	0	1
1	28	RVH	2	16	4	M	M	MM	1	1	0.26087	0	0
1	28	RVH	3	1	1	M	M	MM	0	0	0.272727	0	0
1	28	RVH	3	2	1	S	M	SM	1	1	0.272727	4	0
1	28	RVH	3	3	1	M	S	MS	0	0	0.227273	0	0
1	28	RVH	3	4	1	S	S	SS	1	0	0	1	0
1	28	RVH	3	5	2	S	S	SS	1	0	0.181818	1	1
1	28	RVH	3	6	2	M	S	MS	1	0	0.304348	0	1
1	28	RVH	3	7	2	M	M	MM	1	0	0.173913	0	2
1	28	RVH	3	8	2	S	M	SM	0	0	0.26087	0	0
1	28	RVH	3	9	3	S	M	SM	1	0	0.409091	0	0
1	28	RVH	3	10	3	M	M	MM	1	0	0.347826	0	0
1	28	RVH	3	11	3	S	S	SS	1	0	0.26087	2	0
1	28	RVH	3	12	3	M	S	MS	1	1	0.0869565	0	0
1	28	RVH	3	13	4	M	S	MS	1	0	0.26087	0	0
1	28	RVH	3	14	4	S	S	SS	0	0	0.304348	0	0
1	28	RVH	3	15	4	S	M	SM	1	1	0	0	0
1	28	RVH	3	16	4	M	M	MM	1	0	0.0434783	0	0
1	28	YN	1	1	1	M	M	MM	1	0	0.454545	0	0
1	28	YN	1	2	1	S	M	SM	1	0	0.545455	0	0
1	28	YN	1	3	1	M	S	MS	1	0	0.5	0	0
1	28	YN	1	4	1	S	S	SS	1	0	0.227273	0	0
1	28	YN	1	5	2	S	S	SS	1	1	0.318182	0	0
1	28	YN	1	6	2	M	S	MS	1	0	0.347826	0	0
1	28	YN	1	7	2	M	M	MM	1	0	0.173913	1	0
1	28	YN	1	8	2	S	M	SM	1	0	0.217391	0	1
1	28	YN	1	9	3	S	M	SM	0	0	0.409091	1	0
1	28	YN	1	10	3	M	M	MM	1	0	0.217391	0	0
1	28	YN	1	11	3	S	S	SS	1	0	0.304348	0	0
1	28	YN	1	12	3	M	S	MS	1	0	0.217391	0	0
1	28	YN	1	13	4	M	S	MS	1	0	0.347826	1	0
1	28	YN	1	14	4	S	S	SS	1	1	0.478261	0	0
1	28	YN	1	15	4	S	M	SM	1	0	0.391304	0	0
1	28	YN	1	16	4	M	M	MM	0	0	0.434783	0	0
1	28	YN	2	1	1	M	M	MM	1	0	0.272727	0	0
1	28	YN	2	2	1	S	M	SM	0	0	0.181818	0	4
1	28	YN	2	3	1	M	S	MS	1	0	0.363636	0	0
1	28	YN	2	4	1	S	S	SS	1	0	0.227273	0	1
1	28	YN	2	5	2	S	S	SS	0	1	0.136364	0	0
1	28	YN	2	6	2	M	S	MS	1	0	0.391304	0	0
1	28	YN	2	7	2	M	M	MM	1	0	0.304348	0	0
1	28	YN	2	8	2	S	M	SM	0	0	0.26087	0	0
1	28	YN	2	9	3	S	M	SM	1	0	0.272727	0	0
1	28	YN	2	10	3	M	M	MM	1	0	0.26087	0	0
1	28	YN	2	11	3	S	S	SS	0	0	0.521739	0	0
1	28	YN	2	12	3	M	S	MS	1	0	0.173913	1	0
1	28	YN	2	13	4	M	S	MS	1	0	0.478261	0	0
1	28	YN	2	14	4	S	S	SS	0	0	0.130435	0	0
1	28	YN	2	15	4	S	M	SM	0	1	0.217391	0	0
1	28	YN	2	16	4	M	M	MM	1	0	0.130435	0	0
1	28	YN	3	1	1	M	M	MM	1	0	0.454545	0	0
1	28	YN	3	2	1	S	M	SM	1	1	0.227273	0	0
1	28	YN	3	3	1	M	S	MS	1	0	0.227273	0	0
1	28	YN	3	4	1	S	S	SS	1	0	0.0909091	0	0
1	28	YN	3	5	2	S	S	SS	1	0	0.318182	0	0
1	28	YN	3	6	2	M	S	MS	1	0	0.173913	0	0
1	28	YN	3	7	2	M	M	MM	1	0	0.391304	0	0
1	28	YN	3	8	2	S	M	SM	1	0	0.0869565	0	0
1	28	YN	3	9	3	S	M	SM	0	0	0.227273	1	0
1	28	YN	3	10	3	M	M	MM	1	0	0.0869565	0	0
1	28	YN	3	11	3	S	S	SS	NA	NA	0	0	0
1	28	YN	3	12	3	M	S	MS	NA	NA	0	0	0
1	28	YN	3	13	4	M	S	MS	1	0	0.304348	0	0
1	28	YN	3	14	4	S	S	SS	0	1	0.478261	0	0
1	28	YN	3	15	4	S	M	SM	NA	NA	0	0	0
1	28	YN	3	16	4	M	M	MM	NA	NA	0	0	0
2	30	LS	1	1	1	M	M	MM	1	0	0.238095	1	0
2	30	LS	1	2	1	S	M	SM	1	0	0.318182	0	0
2	30	LS	1	3	1	M	S	MS	0	0	0	0	0
2	30	LS	1	4	1	S	S	SS	0	0	0.0454545	0	0
2	30	LS	1	5	2	S	S	SS	0	0	0.136364	0	1
2	30	LS	1	6	2	M	S	MS	0	0	0.217391	0	0
2	30	LS	1	7	2	M	M	MM	0	0	0.0869565	0	0
2	30	LS	1	8	2	S	M	SM	0	0	0.0869565	0	0
2	30	LS	1	9	3	S	M	SM	1	0	0.181818	0	0
2	30	LS	1	10	3	M	M	MM	0	0	0	0	0
2	30	LS	1	11	3	S	S	SS	1	0	0.26087	1	0
2	30	LS	1	12	3	M	S	MS	1	0	0.304348	0	1
2	30	LS	1	13	4	M	S	MS	1	0	0.0869565	0	0
2	30	LS	1	14	4	S	S	SS	0	0	0.0434783	0	0
2	30	LS	1	15	4	S	M	SM	1	0	0.26087	0	0
2	30	LS	1	16	4	M	M	MM	1	0	0.26087	0	1
2	30	LS	2	1	1	M	M	MM	1	0	0.047619	0	0
2	30	LS	2	2	1	S	M	SM	1	0	0.136364	1	0
2	30	LS	2	3	1	M	S	MS	1	0	0	1	3
2	30	LS	2	4	1	S	S	SS	0	0	0.454545	0	3
2	30	LS	2	4	1	S	S	SS	0	0	0.0909091	0	1
2	30	LS	2	5	2	S	S	SS	0	1	0	0	8
2	30	LS	2	6	2	M	S	MS	0	0	0	0	0
2	30	LS	2	7	2	M	M	MM	1	0	0.304348	0	0
2	30	LS	2	8	2	S	M	SM	0	1	0.0434783	0	0
2	30	LS	2	9	3	S	M	SM	1	0	0.0909091	0	0
2	30	LS	2	10	3	M	M	MM	1	0	0.173913	0	0
2	30	LS	2	11	3	S	S	SS	1	0	0.130435	0	0
2	30	LS	2	12	3	M	S	MS	1	0	0.173913	0	2
2	30	LS	2	13	4	M	S	MS	1	0	0.173913	0	0
2	30	LS	2	14	4	S	S	SS	1	0	0.0869565	0	0
2	30	LS	2	15	4	S	M	SM	1	0	0	0	0
2	30	LS	2	16	4	M	M	MM	1	0	0	0	0
2	30	LS	3	1	1	M	M	MM	0	0	0.190476	0	0
2	30	LS	3	2	1	S	M	SM	1	0	0.272727	3	0
2	30	LS	3	3	1	M	S	MS	0	1	0.0454545	2	0
2	30	LS	3	4	1	S	S	SS	1	0	0.0454545	0	0
2	30	LS	3	5	2	S	S	SS	1	0	0.0909091	0	0
2	30	LS	3	6	2	M	S	MS	0	0	0.0869565	0	2
2	30	LS	3	7	2	M	M	MM	1	1	0	0	1
2	30	LS	3	8	2	S	M	SM	0	1	0.130435	0	0
2	30	LS	3	9	3	S	M	SM	1	1	0.0454545	0	0
2	30	LS	3	10	3	M	M	MM	1	1	0.0434783	0	0
2	30	LS	3	11	3	S	S	SS	0	0	0.391304	0	0
2	30	LS	3	12	3	M	S	MS	1	0	0.26087	0	2
2	30	LS	3	13	4	M	S	MS	0	0	0.217391	0	0
2	30	LS	3	14	4	S	S	SS	0	1	0.130435	1	1
2	30	LS	3	15	4	S	M	SM	0	1	0.130435	0	0
2	30	LS	3	16	4	M	M	MM	0	1	0.0434783	0	0
2	30	RVH	1	1	1	M	M	MM	1	0	0.0952381	0	0
2	30	RVH	1	2	1	S	M	SM	1	0	0.227273	0	1
2	30	RVH	1	3	1	M	S	MS	0	0	0.136364	1	1
2	30	RVH	1	4	1	S	S	SS	1	0	0.0909091	0	0
2	30	RVH	1	5	2	S	S	SS	1	0	0	0	0
2	30	RVH	1	6	2	M	S	MS	0	0	0.0869565	0	0
2	30	RVH	1	7	2	M	M	MM	0	0	0.0869565	2	0
2	30	RVH	1	8	2	S	M	SM	0	0	0.0434783	0	0
2	30	RVH	1	9	3	S	M	SM	0	0	0.0454545	0	4
2	30	RVH	1	10	3	M	M	MM	1	1	0.26087	0	0
2	30	RVH	1	11	3	S	S	SS	0	0	0.521739	0	0
2	30	RVH	1	12	3	M	S	MS	1	0	0.0869565	0	0
2	30	RVH	1	13	4	M	S	MS	1	0	0.0869565	0	0
2	30	RVH	1	14	4	S	S	SS	1	0	0.217391	1	0
2	30	RVH	1	15	4	S	M	SM	0	0	0.0434783	0	0
2	30	RVH	1	16	4	M	M	MM	1	0	0.173913	0	0
2	30	RVH	2	1	1	M	M	MM	0	0	0.0952381	1	0
2	30	RVH	2	2	1	S	M	SM	0	0	0	0	0
2	30	RVH	2	3	1	M	S	MS	0	0	0.0454545	0	0
2	30	RVH	2	5	2	S	S	SS	1	0	0.181818	0	1
2	30	RVH	2	6	2	M	S	MS	1	1	0.0434783	0	0
2	30	RVH	2	7	2	M	M	MM	0	0	0.391304	0	0
2	30	RVH	2	8	2	S	M	SM	0	0	0.304348	0	0
2	30	RVH	2	9	3	S	M	SM	0	0	0.181818	0	0
2	30	RVH	2	10	3	M	M	MM	0	0	0.26087	0	0
2	30	RVH	2	11	3	S	S	SS	0	0	0.173913	0	0
2	30	RVH	2	12	3	M	S	MS	1	0	0.347826	1	0
2	30	RVH	2	13	4	M	S	MS	0	0	0.0434783	0	1
2	30	RVH	2	14	4	S	S	SS	0	0	0.565217	1	0
2	30	RVH	2	15	4	S	M	SM	0	1	0.173913	0	0
2	30	RVH	2	16	4	M	M	MM	1	0	0.130435	1	0
2	30	RVH	3	1	1	M	M	MM	1	0	0.380952	0	0
2	30	RVH	3	2	1	S	M	SM	1	0	0.136364	0	1
2	30	RVH	3	3	1	M	S	MS	0	0	0.227273	1	0
2	30	RVH	3	4	1	S	S	SS	0	0	0	0	0
2	30	RVH	3	5	2	S	S	SS	0	0	0.318182	0	2
2	30	RVH	3	6	2	M	S	MS	0	1	0.0434783	0	0
2	30	RVH	3	7	2	M	M	MM	1	0	0.0434783	0	2
2	30	RVH	3	8	2	S	M	SM	1	1	0.0869565	0	0
2	30	RVH	3	9	3	S	M	SM	1	1	0.181818	0	0
2	30	RVH	3	10	3	M	M	MM	1	0	0.217391	0	0
2	30	RVH	3	11	3	S	S	SS	1	0	0.130435	0	0
2	30	RVH	3	12	3	M	S	MS	1	0	0.434783	0	0
2	30	RVH	3	13	4	M	S	MS	0	0	0.565217	0	0
2	30	RVH	3	14	4	S	S	SS	1	0	0.347826	0	0
2	30	RVH	3	15	4	S	M	SM	1	1	0.173913	0	2
2	30	RVH	3	16	4	M	M	MM	0	0	0.130435	0	0
2	31	LS	1	1	1	M	M	MM	0	0	0.190476	0	0
2	31	LS	1	2	1	S	M	SM	1	0	0.454545	0	0
2	31	LS	1	3	1	M	S	MS	1	0	0.0909091	0	0
2	31	LS	1	4	1	S	S	SS	1	0	0.0454545	0	0
2	31	LS	1	5	2	S	S	SS	1	1	0.272727	0	4
2	31	LS	1	6	2	M	S	MS	0	0	0.130435	0	1
2	31	LS	1	7	2	M	M	MM	1	0	0.173913	0	0
2	31	LS	1	8	2	S	M	SM	0	0	0.0869565	0	0
2	31	LS	1	9	3	S	M	SM	1	0	0.0909091	0	1
2	31	LS	1	10	3	M	M	MM	1	0	0.0869565	0	2
2	31	LS	1	11	3	S	S	SS	1	0	0.0869565	0	0
2	31	LS	1	12	3	M	S	MS	0	0	0.26087	3	1
2	31	LS	1	13	4	M	S	MS	1	0	0.0434783	1	0
2	31	LS	1	14	4	S	S	SS	1	0	0.217391	1	0
2	31	LS	1	15	4	S	M	SM	1	0	0.130435	0	0
2	31	LS	1	16	4	M	M	MM	0	1	0.130435	2	0
2	31	LS	2	1	1	M	M	MM	0	0	0.380952	0	0
2	31	LS	2	2	1	S	M	SM	0	0	0.272727	2	1
2	31	LS	2	3	1	M	S	MS	0	0	0.181818	1	0
2	31	LS	2	4	1	S	S	SS	1	0	0.136364	1	0
2	31	LS	2	5	2	S	S	SS	0	0	0.409091	0	0
2	31	LS	2	6	2	M	S	MS	1	0	0.130435	2	1
2	31	LS	2	7	2	M	M	MM	0	0	0.130435	0	1
2	31	LS	2	8	2	S	M	SM	0	0	0.26087	0	0
2	31	LS	2	9	3	S	M	SM	1	0	0.272727	0	0
2	31	LS	2	10	3	M	M	MM	1	0	0.173913	0	0
2	31	LS	2	11	3	S	S	SS	1	1	0.304348	1	0
2	31	LS	2	12	3	M	S	MS	1	0	0.608696	0	2
2	31	LS	2	13	4	M	S	MS	1	0	0.0434783	0	0
2	31	LS	2	14	4	S	S	SS	0	0	0.130435	0	2
2	31	LS	2	15	4	S	M	SM	1	0	0.434783	0	2
2	31	LS	2	16	4	M	M	MM	1	0	0.391304	0	3
2	31	RVH	1	1	1	M	M	MM	1	1	0.142857	0	0
2	31	RVH	1	2	1	S	M	SM	0	1	0.363636	0	0
2	31	RVH	1	3	1	M	S	MS	1	1	0.318182	1	1
2	31	RVH	1	4	1	S	S	SS	1	0	0	0	0
2	31	RVH	1	5	2	S	S	SS	1	0	0.318182	0	4
2	31	RVH	1	6	2	M	S	MS	1	1	0.217391	0	0
2	31	RVH	1	7	2	M	M	MM	1	0	0.0434783	0	0
2	31	RVH	1	8	2	S	M	SM	0	0	0.478261	0	0
2	31	RVH	1	9	3	S	M	SM	0	0	0.227273	0	0
2	31	RVH	1	10	3	M	M	MM	1	0	0.26087	0	0
2	31	RVH	1	11	3	S	S	SS	1	0	0.0869565	0	1
2	31	RVH	1	12	3	M	S	MS	1	0	0.304348	1	0
2	31	RVH	1	13	4	M	S	MS	0	0	0.130435	0	1
2	31	RVH	1	14	4	S	S	SS	0	0	0.26087	0	1
2	31	RVH	1	15	4	S	M	SM	1	0	0.217391	0	0
2	31	RVH	1	16	4	M	M	MM	1	1	0.173913	0	0
2	31	RVH	2	1	1	M	M	MM	1	0	0.428571	0	0
2	31	RVH	2	2	1	S	M	SM	1	0	0.136364	0	0
2	31	RVH	2	3	1	M	S	MS	1	0	0.181818	2	0
2	31	RVH	2	4	1	S	S	SS	1	1	0.227273	0	0
2	31	RVH	2	5	2	S	S	SS	1	1	0.136364	0	0
2	31	RVH	2	6	2	M	S	MS	1	1	0.130435	0	0
2	31	RVH	2	7	2	M	M	MM	0	1	0	0	2
2	31	RVH	2	8	2	S	M	SM	1	0	0	0	0
2	31	RVH	2	9	3	S	M	SM	0	0	0.363636	0	0
2	31	RVH	2	10	3	M	M	MM	1	0	0.173913	0	0
2	31	RVH	2	11	3	S	S	SS	1	1	0	0	0
2	31	RVH	2	12	3	M	S	MS	1	0	0.304348	0	0
2	31	RVH	2	13	4	M	S	MS	1	0	0.130435	1	1
2	31	RVH	2	14	4	S	S	SS	1	0	0.0869565	0	0
2	31	RVH	2	15	4	S	M	SM	1	0	0	1	0
2	31	RVH	2	16	4	M	M	MM	1	0	0.0869565	0	0
2	31	RVH	3	1	1	M	M	MM	1	0	0.285714	0	1
2	31	RVH	3	2	1	S	M	SM	0	0	0.0454545	0	0
2	31	RVH	3	3	1	M	S	MS	1	0	0.409091	0	1
2	31	RVH	3	4	1	S	S	SS	0	0	0.0909091	8	0
2	31	RVH	3	5	2	S	S	SS	0	0	0.136364	0	0
2	31	RVH	3	6	2	M	S	MS	0	0	0.130435	0	0
2	31	RVH	3	7	2	M	M	MM	0	0	0.173913	0	0
2	31	RVH	3	8	2	S	M	SM	0	0	0.0869565	0	0
2	31	RVH	3	9	3	S	M	SM	1	0	0.181818	0	3
2	31	RVH	3	10	3	M	M	MM	1	0	0.0434783	0	0
2	31	RVH	3	11	3	S	S	SS	0	0	0.217391	0	1
2	31	RVH	3	12	3	M	S	MS	1	0	0	0	0
2	31	RVH	3	13	4	M	S	MS	1	0	0.217391	0	0
2	31	RVH	3	14	4	S	S	SS	0	0	0.217391	0	0
2	31	RVH	3	15	4	S	M	SM	1	0	0.26087	0	0
2	31	RVH	3	16	4	M	M	MM	1	0	0.391304	0	0
2	36	RVH	1	1	1	M	M	MM	0	0	0.142857	0	0
2	36	RVH	1	2	1	S	M	SM	0	0	0.545455	0	0
2	36	RVH	1	3	1	M	S	MS	1	0	0.0909091	0	0
2	36	RVH	1	4	1	S	S	SS	0	0	0.363636	0	0
2	36	RVH	1	5	2	S	S	SS	0	0	0.272727	2	3
2	36	RVH	1	6	2	M	S	MS	1	0	0.304348	1	0
2	36	RVH	1	7	2	M	M	MM	1	0	0.217391	0	0
2	36	RVH	1	8	2	S	M	SM	1	0	0.0434783	1	0
2	36	RVH	1	9	3	S	M	SM	0	0	0.590909	0	1
2	36	RVH	1	10	3	M	M	MM	0	0	0.347826	1	0
2	36	RVH	1	11	3	S	S	SS	1	0	0.434783	0	0
2	36	RVH	1	12	3	M	S	MS	1	0	0.521739	0	1
2	36	RVH	1	13	4	M	S	MS	1	0	0.347826	0	0
2	36	RVH	1	14	4	S	S	SS	1	0	0.217391	0	0
2	36	RVH	1	15	4	S	M	SM	1	1	0.434783	0	0
2	36	RVH	1	16	4	M	M	MM	0	0	0.26087	0	1
2	43	LS	1	1	1	M	M	MM	1	1	0.380952	0	2
2	43	LS	1	2	1	S	M	SM	1	1	0.5	2	2
2	43	LS	1	3	1	M	S	MS	0	0	0.409091	0	0
2	43	LS	1	4	1	S	S	SS	1	1	0.545455	0	0
2	43	LS	1	5	2	S	S	SS	1	1	0.181818	0	3
2	43	LS	1	6	2	M	S	MS	1	1	0.565217	0	0
2	43	LS	1	7	2	M	M	MM	0	0	0.217391	0	0
2	43	LS	1	8	2	S	M	SM	1	0	0.173913	0	0
2	43	LS	1	9	3	S	M	SM	0	0	0.545455	1	0
2	43	LS	1	10	3	M	M	MM	1	0	0.608696	0	0
2	43	LS	1	11	3	S	S	SS	1	0	0.608696	0	3
2	43	LS	1	12	3	M	S	MS	1	0	0.434783	0	2
2	43	LS	1	13	4	M	S	MS	0	0	0.5	0	0
2	43	LS	1	14	4	S	S	SS	1	1	0.608696	0	3
2	43	LS	1	15	4	S	M	SM	1	0	0.695652	0	0
2	43	LS	1	16	4	M	M	MM	1	0	0.173913	0	0
2	43	LS	2	1	1	M	M	MM	1	0	0.47619	1	2
2	43	LS	2	2	1	S	M	SM	1	0	0.318182	0	1
2	43	LS	2	3	1	M	S	MS	1	1	0	0	0
2	43	LS	2	4	1	S	S	SS	0	0	0.227273	0	7
2	43	LS	2	5	2	S	S	SS	0	1	0.318182	0	0
2	43	LS	2	6	2	M	S	MS	1	1	0.391304	0	0
2	43	LS	2	7	2	M	M	MM	0	1	0.434783	0	0
2	43	LS	2	8	2	S	M	SM	0	0	0.434783	0	4
2	43	LS	2	9	3	S	M	SM	1	0	0.227273	0	0
2	43	LS	2	10	3	M	M	MM	0	1	0.347826	1	1
2	43	LS	2	11	3	S	S	SS	0	1	0.347826	1	2
2	43	LS	2	12	3	M	S	MS	1	0	0.0434783	1	0
2	43	LS	2	13	4	M	S	MS	1	0	0.409091	0	3
2	43	LS	2	14	4	S	S	SS	1	0	0.217391	0	0
2	43	LS	2	15	4	S	M	SM	1	0	0.608696	0	5
2	43	LS	2	16	4	M	M	MM	0	1	0.478261	0	1
2	43	RVH	1	1	1	M	M	MM	0	0	0.619048	0	0
2	43	RVH	1	2	1	S	M	SM	1	1	0.227273	2	0
2	43	RVH	1	3	1	M	S	MS	0	1	0.409091	0	0
2	43	RVH	1	4	1	S	S	SS	1	0	0.318182	0	0
2	43	RVH	1	5	2	S	S	SS	1	0	0.136364	0	1
2	43	RVH	1	6	2	M	S	MS	1	1	0.217391	0	0
2	43	RVH	1	7	2	M	M	MM	0	0	0.217391	0	0
2	43	RVH	1	8	2	S	M	SM	1	1	0.130435	0	2
2	43	RVH	1	9	3	S	M	SM	0	0	0.272727	0	0
2	43	RVH	1	10	3	M	M	MM	1	0	0.304348	0	1
2	43	RVH	1	11	3	S	S	SS	1	0	0.478261	1	0
2	43	RVH	1	12	3	M	S	MS	0	0	0.391304	1	1
2	43	RVH	1	13	4	M	S	MS	1	1	0.272727	0	0
2	43	RVH	1	14	4	S	S	SS	0	0	0.391304	0	0
2	43	RVH	1	15	4	S	M	SM	1	0	0.173913	0	1
2	43	RVH	1	16	4	M	M	MM	1	1	0.478261	0	0
2	43	RVH	2	1	1	M	M	MM	0	0	0.285714	1	0
2	43	RVH	2	2	1	S	M	SM	1	0	0.454545	1	1
2	43	RVH	2	3	1	M	S	MS	1	0	0.181818	0	0
2	43	RVH	2	4	1	S	S	SS	0	1	0.272727	0	0
2	43	RVH	2	5	2	S	S	SS	1	0	0.318182	0	0
2	43	RVH	2	6	2	M	S	MS	1	1	0.0869565	1	0
2	43	RVH	2	7	2	M	M	MM	1	0	0.478261	0	0
2	43	RVH	2	8	2	S	M	SM	0	0	0.347826	0	0
2	43	RVH	2	9	3	S	M	SM	1	0	0.454545	0	0
2	43	RVH	2	10	3	M	M	MM	0	1	0.347826	0	0
2	43	RVH	2	11	3	S	S	SS	1	1	0.347826	2	2
2	43	RVH	2	12	3	M	S	MS	1	1	0.173913	0	0
2	43	RVH	2	13	4	M	S	MS	1	1	0.363636	0	0
2	43	RVH	2	14	4	S	S	SS	1	0	0.434783	0	2
2	43	RVH	2	15	4	S	M	SM	1	0	0.347826	1	0
2	43	RVH	2	16	4	M	M	MM	0	0	0.173913	0	1
2	44	LS	1	1	1	M	M	MM	1	1	0.285714	0	0
2	44	LS	1	2	1	S	M	SM	1	0	0.454545	0	1
2	44	LS	1	3	1	M	S	MS	1	0	0.0454545	2	1
2	44	LS	1	4	1	S	S	SS	0	0	0.272727	0	0
2	44	LS	1	5	2	S	S	SS	0	0	0.545455	0	1
2	44	LS	1	6	2	M	S	MS	0	0	0.26087	0	1
2	44	LS	1	7	2	M	M	MM	1	0	0.478261	0	1
2	44	LS	1	8	2	S	M	SM	0	0	0.26087	5	0
2	44	LS	1	9	3	S	M	SM	1	0	0.363636	0	8
2	44	LS	1	10	3	M	M	MM	1	0	0.565217	0	1
2	44	LS	1	11	3	S	S	SS	1	0	0.695652	2	1
2	44	LS	1	12	3	M	S	MS	1	0	0.217391	0	0
2	44	LS	1	13	4	M	S	MS	1	0	0.318182	0	2
2	44	LS	1	14	4	S	S	SS	0	0	0.26087	0	0
2	44	LS	1	15	4	S	M	SM	1	0	0.347826	0	4
2	44	LS	1	16	4	M	M	MM	1	0	0.434783	3	0
2	44	RVH	1	1	1	M	M	MM	0	0	0.142857	0	0
2	44	RVH	1	2	1	S	M	SM	0	0	0.272727	2	0
2	44	RVH	1	3	1	M	S	MS	1	0	0.5	0	1
2	44	RVH	1	4	1	S	S	SS	1	0	0.136364	0	1
2	44	RVH	1	5	2	S	S	SS	1	0	0.318182	0	0
2	44	RVH	1	6	2	M	S	MS	1	0	0.521739	0	0
2	44	RVH	1	7	2	M	M	MM	1	0	0.26087	2	0
2	44	RVH	1	8	2	S	M	SM	1	1	0.347826	0	0
2	44	RVH	1	9	3	S	M	SM	0	0	0.136364	0	0
2	44	RVH	1	10	3	M	M	MM	1	0	0.0434783	0	0
2	44	RVH	1	11	3	S	S	SS	1	0	0.26087	0	0
2	44	RVH	1	12	3	M	S	MS	1	0	0.26087	1	0
2	44	RVH	1	13	4	M	S	MS	1	0	0.227273	0	0
2	44	RVH	1	14	4	S	S	SS	0	0	0.130435	1	0
2	44	RVH	1	15	4	S	M	SM	0	0	0.434783	0	0
2	44	RVH	1	16	4	M	M	MM	1	0	0.347826	0	0
2	46	RVH	1	1	1	M	M	MM	1	0	0.238095	0	0
2	46	RVH	1	2	1	S	M	SM	1	0	0.318182	0	0
2	46	RVH	1	3	1	M	S	MS	1	0	0.318182	0	0
2	46	RVH	1	4	1	S	S	SS	1	0	0.318182	0	0
2	46	RVH	1	5	2	S	S	SS	0	0	0.363636	2	0
2	46	RVH	1	6	2	M	S	MS	1	0	0.347826	5	0
2	46	RVH	1	7	2	M	M	MM	1	0	0.391304	4	0
2	46	RVH	1	8	2	S	M	SM	0	0	0.0434783	0	4
2	46	RVH	1	9	3	S	M	SM	1	0	0.227273	0	0
2	46	RVH	1	10	3	M	M	MM	1	0	0.478261	0	0
2	46	RVH	1	11	3	S	S	SS	0	0	0.26087	0	0
2	46	RVH	1	12	3	M	S	MS	1	0	0.73913	0	0
2	46	RVH	1	13	4	M	S	MS	0	0	0.0909091	2	0
2	46	RVH	1	14	4	S	S	SS	1	0	0.304348	5	0
2	46	RVH	1	15	4	S	M	SM	1	0	0.130435	0	0
2	46	RVH	1	16	4	M	M	MM	1	1	0.217391	0	1
2	46	RVH	2	1	1	M	M	MM	0	1	0.333333	0	0
2	46	RVH	2	2	1	S	M	SM	1	0	0.363636	0	0
2	46	RVH	2	3	1	M	S	MS	1	0	0.545455	0	0
2	46	RVH	2	4	1	S	S	SS	1	0	0.590909	0	0
2	46	RVH	2	5	2	S	S	SS	0	0	0.545455	0	0
2	46	RVH	2	6	2	M	S	MS	1	0	0.130435	0	0
2	46	RVH	2	7	2	M	M	MM	0	0	0.304348	2	0
2	46	RVH	2	8	2	S	M	SM	1	0	0.521739	1	1
2	46	RVH	2	9	3	S	M	SM	0	0	0.5	0	2
2	46	RVH	2	10	3	M	M	MM	1	0	0.434783	0	0
2	46	RVH	2	11	3	S	S	SS	0	0	0.478261	1	4
2	46	RVH	2	12	3	M	S	MS	1	0	0.391304	0	0
2	46	RVH	2	13	4	M	S	MS	1	1	0.409091	0	0
2	46	RVH	2	14	4	S	S	SS	1	0	0.478261	0	0
2	46	RVH	2	15	4	S	M	SM	1	0	0.521739	0	0
2	46	RVH	2	16	4	M	M	MM	0	0	0.26087	1	0
2	49	LS	1	1	1	M	M	MM	1	1	0.285714	0	0
2	49	LS	1	2	1	S	M	SM	1	0	0.227273	0	2
2	49	LS	1	3	1	M	S	MS	0	0	0.590909	0	0
2	49	LS	1	4	1	S	S	SS	0	0	0.772727	0	4
2	49	LS	1	5	2	S	S	SS	1	0	0.272727	1	1
2	49	LS	1	6	2	M	S	MS	1	0	0.608696	0	3
2	49	LS	1	7	2	M	M	MM	1	1	0.347826	0	0
2	49	LS	1	8	2	S	M	SM	1	1	0.652174	1	3
2	49	LS	1	9	3	S	M	SM	1	0	0.590909	0	0
2	49	LS	1	10	3	M	M	MM	0	0	0.347826	2	0
2	49	LS	1	11	3	S	S	SS	0	1	0.391304	0	3
2	49	LS	1	12	3	M	S	MS	0	0	0.217391	1	3
2	49	LS	1	13	4	M	S	MS	1	0	0.454545	0	3
2	49	LS	1	14	4	S	S	SS	0	1	0.434783	0	0
2	49	LS	1	15	4	S	M	SM	1	1	0.304348	0	0
2	49	LS	1	16	4	M	M	MM	1	1	0.565217	1	3
2	49	LS	2	1	1	M	M	MM	1	1	0.285714	2	1
2	49	LS	2	2	1	S	M	SM	0	0	0.272727	0	0
2	49	LS	2	5	2	S	S	SS	0	0	0.181818	0	1
2	49	LS	2	6	2	M	S	MS	0	0	0.304348	0	1
2	49	LS	2	9	3	S	M	SM	0	0	0.454545	1	1
2	49	LS	2	10	3	M	M	MM	1	0	0.217391	0	0
2	49	LS	2	11	3	S	S	SS	1	0	0.782609	0	5
2	49	LS	2	12	3	M	S	MS	0	0	0.608696	0	0
2	49	LS	2	13	4	M	S	MS	1	0	0.363636	0	0
2	49	LS	2	14	4	S	S	SS	0	0	0.173913	0	2
2	49	LS	2	15	4	S	M	SM	1	0	0.565217	0	0
2	49	LS	2	16	4	M	M	MM	0	0	0.521739	0	0
2	49	RVH	1	1	1	M	M	MM	0	1	0.238095	0	0
2	49	RVH	1	2	1	S	M	SM	0	0	0.545455	1	0
2	49	RVH	1	3	1	M	S	MS	1	0	0.227273	0	0
2	49	RVH	1	4	1	S	S	SS	1	0	0.454545	1	1
2	49	RVH	1	5	2	S	S	SS	0	1	0.454545	0	1
2	49	RVH	1	6	2	M	S	MS	1	0	0.652174	1	5
2	49	RVH	1	7	2	M	M	MM	0	1	0.391304	0	0
2	49	RVH	1	8	2	S	M	SM	1	1	0.173913	0	0
2	49	RVH	1	9	3	S	M	SM	1	0	0.5	0	1
2	49	RVH	1	10	3	M	M	MM	1	0	0.652174	0	0
2	49	RVH	1	11	3	S	S	SS	0	0	0.652174	0	1
2	49	RVH	1	12	3	M	S	MS	0	0	0.608696	0	0
2	49	RVH	1	13	4	M	S	MS	0	0	0.727273	1	3
2	49	RVH	1	14	4	S	S	SS	1	0	0.652174	0	0
2	49	RVH	1	15	4	S	M	SM	1	0	0.347826	0	0
2	49	RVH	1	16	4	M	M	MM	1	0	0.521739	0	0
2	49	RVH	2	1	1	M	M	MM	0	0	0.190476	0	0
2	49	RVH	2	2	1	S	M	SM	0	1	0.136364	1	0
2	49	RVH	2	3	1	M	S	MS	0	0	0.136364	0	0
2	49	RVH	2	3	1	M	S	MS	0	0	0.590909	0	1
2	49	RVH	2	4	1	S	S	SS	0	0	0.272727	0	0
2	49	RVH	2	4	1	S	S	SS	0	1	0.318182	1	0
2	49	RVH	2	5	2	S	S	SS	1	0	0.227273	0	1
2	49	RVH	2	6	2	M	S	MS	0	1	0.521739	0	0
2	49	RVH	2	7	2	M	M	MM	0	0	0.130435	0	0
2	49	RVH	2	7	2	M	M	MM	0	0	0.26087	1	12
2	49	RVH	2	8	2	S	M	SM	0	1	0.217391	1	0
2	49	RVH	2	8	2	S	M	SM	0	0	0.304348	0	0
2	49	RVH	2	9	3	S	M	SM	0	0	0.181818	2	0
2	49	RVH	2	10	3	M	M	MM	0	0	0.26087	0	2
2	49	RVH	2	11	3	S	S	SS	1	0	0.478261	0	3
2	49	RVH	2	12	3	M	S	MS	1	1	0.217391	1	1
2	49	RVH	2	13	4	M	S	MS	0	0	0.409091	0	0
2	49	RVH	2	14	4	S	S	SS	0	0	0.173913	0	0
2	49	RVH	2	15	4	S	M	SM	0	1	0.347826	1	0
2	49	RVH	2	16	4	M	M	MM	0	1	0.0869565	0	0
2	51	LS	1	1	1	M	M	MM	0	0	0.619048	0	1
2	51	LS	1	2	1	S	M	SM	1	0	0.681818	0	2
2	51	LS	1	3	1	M	S	MS	0	1	0.409091	0	1
2	51	LS	1	4	1	S	S	SS	1	0	0.409091	1	0
2	51	LS	1	5	2	S	S	SS	1	0	0.590909	0	2
2	51	LS	1	6	2	M	S	MS	1	1	0.652174	0	1
2	51	LS	1	7	2	M	M	MM	1	1	0.391304	0	0
2	51	LS	1	8	2	S	M	SM	0	0	0.347826	0	0
2	51	LS	1	9	3	S	M	SM	0	1	0.590909	0	1
2	51	LS	1	10	3	M	M	MM	0	0	0.521739	0	4
2	51	LS	1	11	3	S	S	SS	1	0	0.26087	1	1
2	51	LS	1	12	3	M	S	MS	0	0	0.652174	4	7
2	51	LS	1	13	4	M	S	MS	0	1	0.181818	0	0
2	51	LS	1	14	4	S	S	SS	0	0	0.130435	1	0
2	51	LS	1	15	4	S	M	SM	1	1	0.173913	0	0
2	51	LS	1	16	4	M	M	MM	1	0	0.608696	0	2
2	51	LS	2	1	1	M	M	MM	1	1	0.52381	0	0
2	51	LS	2	2	1	S	M	SM	0	0	0.363636	1	1
2	51	LS	2	3	1	M	S	MS	0	1	0.0909091	0	2
2	51	LS	2	4	1	S	S	SS	1	0	0.272727	0	0
2	51	LS	2	5	2	S	S	SS	0	1	0.590909	0	1
2	51	LS	2	6	2	M	S	MS	1	0	0.521739	0	2
2	51	LS	2	7	2	M	M	MM	0	0	0.478261	0	0
2	51	LS	2	8	2	S	M	SM	1	0	0.347826	0	0
2	51	LS	2	9	3	S	M	SM	1	0	0.136364	0	0
2	51	LS	2	10	3	M	M	MM	1	0	0.26087	0	0
2	51	LS	2	11	3	S	S	SS	0	1	0.782609	0	1
2	51	LS	2	12	3	M	S	MS	1	0	0.391304	0	0
2	51	LS	2	13	4	M	S	MS	0	0	0.363636	0	1
2	51	LS	2	14	4	S	S	SS	0	0	0.130435	0	3
2	51	LS	2	15	4	S	M	SM	0	0	0.434783	0	0
2	51	LS	2	16	4	M	M	MM	1	0	0.347826	5	0
2	51	RVH	1	1	1	M	M	MM	1	1	0.333333	0	0
2	51	RVH	1	2	1	S	M	SM	1	1	0.227273	0	0
2	51	RVH	1	3	1	M	S	MS	1	0	0.636364	0	2
2	51	RVH	1	4	1	S	S	SS	0	0	0.363636	0	1
2	51	RVH	1	5	2	S	S	SS	1	1	0.409091	0	1
2	51	RVH	1	6	2	M	S	MS	1	1	0.130435	0	1
2	51	RVH	1	7	2	M	M	MM	1	1	0.521739	0	0
2	51	RVH	1	8	2	S	M	SM	1	0	0.304348	0	2
2	51	RVH	1	9	3	S	M	SM	0	0	0.227273	0	2
2	51	RVH	1	10	3	M	M	MM	0	0	0.347826	0	4
2	51	RVH	1	11	3	S	S	SS	0	0	0.347826	0	1
2	51	RVH	1	12	3	M	S	MS	1	0	0.478261	0	0
2	51	RVH	1	13	4	M	S	MS	0	0	0.409091	0	0
2	51	RVH	1	14	4	S	S	SS	1	1	0.217391	0	0
2	51	RVH	1	15	4	S	M	SM	1	0	0.347826	0	3
2	51	RVH	1	16	4	M	M	MM	1	1	0.347826	4	0
2	51	RVH	2	1	1	M	M	MM	0	0	0.380952	0	2
2	51	RVH	2	2	1	S	M	SM	1	0	0.454545	0	0
2	51	RVH	2	3	1	M	S	MS	0	0	0.454545	1	0
2	51	RVH	2	4	1	S	S	SS	0	0	0.545455	2	1
2	51	RVH	2	5	2	S	S	SS	1	0	0.227273	0	1
2	51	RVH	2	6	2	M	S	MS	1	0	0.217391	1	3
2	51	RVH	2	7	2	M	M	MM	0	0	0.130435	0	0
2	51	RVH	2	8	2	S	M	SM	0	0	0.304348	0	0
2	51	RVH	2	9	3	S	M	SM	0	1	0.318182	0	0
2	51	RVH	2	10	3	M	M	MM	1	0	0.695652	0	0
2	51	RVH	2	11	3	S	S	SS	1	0	0.521739	0	1
2	51	RVH	2	12	3	M	S	MS	1	0	0.478261	2	0
2	51	RVH	2	13	4	M	S	MS	0	0	0.409091	1	0
2	51	RVH	2	14	4	S	S	SS	1	0	0.434783	0	0
2	51	RVH	2	15	4	S	M	SM	1	0	0.521739	1	0
2	51	RVH	2	16	4	M	M	MM	1	0	0.26087	6	0
2	56	LS	1	1	1	M	M	MM	0	0	0.047619	1	0
2	56	LS	1	2	1	S	M	SM	0	1	0.227273	0	1
2	56	LS	1	3	1	M	S	MS	0	1	0.409091	0	0
2	56	LS	1	4	1	S	S	SS	1	0	0.272727	0	0
2	56	LS	1	5	2	S	S	SS	0	0	0.409091	0	0
2	56	LS	1	6	2	M	S	MS	0	1	0.130435	2	0
2	56	LS	1	7	2	M	M	MM	1	0	0.173913	0	0
2	56	LS	1	8	2	S	M	SM	0	1	0.347826	0	0
2	56	LS	1	9	3	S	M	SM	0	0	0.272727	0	0
2	56	LS	1	10	3	M	M	MM	1	1	0.347826	0	0
2	56	LS	1	11	3	S	S	SS	1	0	0.217391	0	0
2	56	LS	1	12	3	M	S	MS	1	0	0.652174	0	5
2	56	LS	1	13	4	M	S	MS	0	0	0.363636	1	1
2	56	LS	1	14	4	S	S	SS	0	0	0.26087	0	13
2	56	LS	1	15	4	S	M	SM	0	1	0.130435	0	1
2	56	LS	1	16	4	M	M	MM	0	1	0.130435	0	0
2	56	RVH	1	1	1	M	M	MM	1	0	0.380952	0	0
2	56	RVH	1	2	1	S	M	SM	1	0	0.318182	1	0
2	56	RVH	1	3	1	M	S	MS	1	0	0.227273	1	1
2	56	RVH	1	4	1	S	S	SS	1	0	0.409091	0	0
2	56	RVH	1	5	2	S	S	SS	1	0	0.590909	0	0
2	56	RVH	1	6	2	M	S	MS	1	0	0.347826	0	0
2	56	RVH	1	7	2	M	M	MM	1	1	0.391304	0	0
2	56	RVH	1	8	2	S	M	SM	1	0	0.434783	1	0
2	56	RVH	1	9	3	S	M	SM	1	0	0.5	0	0
2	56	RVH	1	10	3	M	M	MM	0	0	0.565217	0	0
2	56	RVH	1	11	3	S	S	SS	1	0	0.652174	0	3
2	56	RVH	1	12	3	M	S	MS	1	0	0.173913	1	1
2	56	RVH	1	13	4	M	S	MS	1	0	0.636364	1	0
2	56	RVH	1	14	4	S	S	SS	0	1	0.304348	0	1
2	56	RVH	1	15	4	S	M	SM	1	0	0.26087	0	0
2	56	RVH	1	16	4	M	M	MM	1	0	0.434783	0	0
2	56	RVH	2	1	1	M	M	MM	1	0	0.428571	0	0
2	56	RVH	2	2	1	S	M	SM	0	0	0.363636	1	2
2	56	RVH	2	3	1	M	S	MS	1	0	0.727273	0	0
2	56	RVH	2	4	1	S	S	SS	0	1	0.409091	0	0
2	56	RVH	2	5	2	S	S	SS	0	0	0.454545	2	0
2	56	RVH	2	6	2	M	S	MS	1	0	0.391304	0	0
2	56	RVH	2	7	2	M	M	MM	1	0	0.304348	0	1
2	56	RVH	2	8	2	S	M	SM	1	0	0.304348	0	0
2	56	RVH	2	9	3	S	M	SM	0	0	0.454545	1	0
2	56	RVH	2	10	3	M	M	MM	0	1	0.391304	1	0
2	56	RVH	2	11	3	S	S	SS	1	1	0.565217	0	0
2	56	RVH	2	12	3	M	S	MS	1	1	0.478261	0	0
2	56	RVH	2	13	4	M	S	MS	1	0	0.318182	0	0
2	56	RVH	2	14	4	S	S	SS	0	0	0.521739	0	0
2	56	RVH	2	15	4	S	M	SM	0	0	0.521739	0	0
2	56	RVH	2	16	4	M	M	MM	0	0	0.608696	0	0
2	56	RVH	3	1	1	M	M	MM	0	1	0.238095	0	0
2	56	RVH	3	2	1	S	M	SM	1	1	0.272727	0	0
2	56	RVH	3	3	1	M	S	MS	0	0	0	0	0
2	56	RVH	3	4	1	S	S	SS	0	0	0.227273	1	1
2	56	RVH	3	5	2	S	S	SS	0	0	0.318182	0	0
2	56	RVH	3	6	2	M	S	MS	1	0	0.26087	0	0
2	56	RVH	3	7	2	M	M	MM	0	0	0.26087	0	0
2	56	RVH	3	8	2	S	M	SM	0	1	0.347826	1	0
2	56	RVH	3	9	3	S	M	SM	0	1	0.136364	1	2
2	56	RVH	3	10	3	M	M	MM	0	1	0.217391	0	0
2	56	RVH	3	11	3	S	S	SS	0	0	0.217391	0	1
2	56	RVH	3	12	3	M	S	MS	0	0	0.130435	0	0
2	56	RVH	3	13	4	M	S	MS	0	0	0.181818	0	0
2	56	RVH	3	14	4	S	S	SS	0	0	0	0	0
2	56	RVH	3	15	4	S	M	SM	0	1	0.130435	0	0
2	56	RVH	3	16	4	M	M	MM	0	1	0.26087	0	0
2	58	LS	1	1	1	M	M	MM	0	1	0.428571	0	0
2	58	LS	1	2	1	S	M	SM	0	0	0.409091	34	0
2	58	LS	1	3	1	M	S	MS	1	1	0.5	0	0
2	58	LS	1	4	1	S	S	SS	0	1	0.227273	0	1
2	58	LS	1	5	2	S	S	SS	1	0	0.409091	1	22
2	58	LS	1	6	2	M	S	MS	0	0	0.565217	0	1
2	58	LS	1	7	2	M	M	MM	0	0	0.478261	0	0
2	58	LS	1	8	2	S	M	SM	1	1	0.434783	0	0
2	58	LS	1	9	3	S	M	SM	0	0	0.363636	0	0
2	58	LS	1	10	3	M	M	MM	0	1	0.391304	0	1
2	58	LS	1	11	3	S	S	SS	1	1	0.391304	0	1
2	58	LS	1	12	3	M	S	MS	0	0	0.347826	0	0
2	58	LS	1	13	4	M	S	MS	0	1	0.0454545	0	0
2	58	LS	1	14	4	S	S	SS	0	0	0.217391	1	2
2	58	LS	1	15	4	S	M	SM	1	0	0.565217	0	5
2	58	LS	1	16	4	M	M	MM	1	0	0.478261	0	1
2	58	LS	2	1	1	M	M	MM	1	0	0.428571	0	6
2	58	LS	2	2	1	S	M	SM	0	0	0.454545	0	0
2	58	LS	2	3	1	M	S	MS	0	0	0.318182	1	0
2	58	LS	2	4	1	S	S	SS	0	0	0.454545	0	0
2	58	LS	2	5	2	S	S	SS	0	0	0.454545	0	0
2	58	LS	2	6	2	M	S	MS	1	0	0.695652	0	0
2	58	LS	2	7	2	M	M	MM	0	0	0.434783	0	0
2	58	LS	2	8	2	S	M	SM	1	0	0.304348	0	1
2	58	LS	2	9	3	S	M	SM	0	0	0.363636	0	0
2	58	LS	2	10	3	M	M	MM	0	0	0.26087	0	0
2	58	LS	2	11	3	S	S	SS	1	0	0.73913	0	0
2	58	LS	2	12	3	M	S	MS	1	0	0.652174	1	11
2	58	LS	2	13	4	M	S	MS	1	0	0.5	0	2
2	58	LS	2	14	4	S	S	SS	0	1	0.130435	0	0
2	58	LS	2	15	4	S	M	SM	0	0	0.26087	0	0
2	58	LS	2	16	4	M	M	MM	0	0	0.173913	0	0
2	58	RVH	1	1	1	M	M	MM	0	0	0.380952	0	1
2	58	RVH	1	2	1	S	M	SM	1	0	0.181818	0	0
2	58	RVH	1	3	1	M	S	MS	0	1	0.636364	1	0
2	58	RVH	1	4	1	S	S	SS	1	0	0.454545	0	0
2	58	RVH	1	5	2	S	S	SS	0	0	0.409091	0	1
2	58	RVH	1	6	2	M	S	MS	0	0	0.304348	4	0
2	58	RVH	1	7	2	M	M	MM	1	0	0.434783	2	1
2	58	RVH	1	8	2	S	M	SM	1	1	0.0434783	1	0
2	58	RVH	1	9	3	S	M	SM	0	1	0.590909	0	3
2	58	RVH	1	10	3	M	M	MM	0	0	0.26087	0	2
2	58	RVH	1	11	3	S	S	SS	1	0	0.608696	2	1
2	58	RVH	1	12	3	M	S	MS	0	0	0.913043	0	0
2	58	RVH	1	13	4	M	S	MS	0	1	0.318182	0	0
2	58	RVH	1	14	4	S	S	SS	1	1	0.26087	2	0
2	58	RVH	1	15	4	S	M	SM	1	1	0.304348	0	0
2	58	RVH	1	16	4	M	M	MM	0	1	0.173913	0	0
2	58	RVH	2	1	1	M	M	MM	1	0	0.333333	0	0
2	58	RVH	2	2	1	S	M	SM	0	0	0.454545	0	0
2	58	RVH	2	3	1	M	S	MS	0	0	0.545455	0	5
2	58	RVH	2	4	1	S	S	SS	0	0	0.318182	0	0
2	58	RVH	2	5	2	S	S	SS	0	0	0.363636	2	2
2	58	RVH	2	6	2	M	S	MS	0	0	0.217391	0	0
2	58	RVH	2	7	2	M	M	MM	0	0	0.304348	0	0
2	58	RVH	2	8	2	S	M	SM	0	0	0.391304	4	1
2	58	RVH	2	9	3	S	M	SM	1	0	0.227273	0	0
2	58	RVH	2	10	3	M	M	MM	1	0	0.173913	2	2
2	58	RVH	2	11	3	S	S	SS	1	0	0	0	0
2	58	RVH	2	12	3	M	S	MS	1	0	0.347826	1	4
2	58	RVH	2	13	4	M	S	MS	1	0	0.0909091	0	0
2	58	RVH	2	14	4	S	S	SS	0	0	0.217391	0	0
2	58	RVH	2	15	4	S	M	SM	1	1	0.391304	0	0
2	58	RVH	2	16	4	M	M	MM	0	0	0.347826	0	4
2	63	RVH	1	1	1	M	M	MM	0	0	0.285714	0	0
2	63	RVH	1	2	1	S	M	SM	1	0	0.409091	1	0
2	63	RVH	1	3	1	M	S	MS	0	0	0.454545	0	0
2	63	RVH	1	4	1	S	S	SS	0	0	0.181818	1	0
2	63	RVH	1	5	2	S	S	SS	0	0	0.681818	0	0
2	63	RVH	1	6	2	M	S	MS	1	0	0.434783	0	0
2	63	RVH	1	7	2	M	M	MM	0	0	0.0869565	0	0
2	63	RVH	1	8	2	S	M	SM	1	1	0.173913	0	0
2	63	RVH	1	9	3	S	M	SM	0	0	0.636364	0	0
2	63	RVH	1	10	3	M	M	MM	1	0	0.434783	2	0
2	63	RVH	1	11	3	S	S	SS	0	0	0.304348	0	1
2	63	RVH	1	12	3	M	S	MS	1	0	0.217391	0	0
2	63	RVH	1	13	4	M	S	MS	1	0	0.590909	0	1
2	63	RVH	1	14	4	S	S	SS	0	0	0.304348	0	2
2	63	RVH	1	15	4	S	M	SM	0	0	0.304348	0	13
2	63	RVH	1	16	4	M	M	MM	0	0	0.26087	0	0
2	63	RVH	2	1	1	M	M	MM	0	0	0.285714	0	0
2	63	RVH	2	2	1	S	M	SM	1	1	0.181818	0	1
2	63	RVH	2	3	1	M	S	MS	0	0	0.272727	0	0
2	63	RVH	2	4	1	S	S	SS	1	0	0.318182	0	0
2	63	RVH	2	5	2	S	S	SS	1	0	0.454545	0	0
2	63	RVH	2	6	2	M	S	MS	0	0	0.217391	0	0
2	63	RVH	2	7	2	M	M	MM	1	0	1	0	0
2	63	RVH	2	8	2	S	M	SM	1	1	0.26087	0	0
2	63	RVH	2	9	3	S	M	SM	0	1	0.272727	0	0
2	63	RVH	2	10	3	M	M	MM	0	1	0.217391	0	0
2	63	RVH	2	11	3	S	S	SS	0	0	0.391304	0	1
2	63	RVH	2	12	3	M	S	MS	0	0	0.347826	0	0
2	63	RVH	2	13	4	M	S	MS	1	0	0.409091	0	0
2	63	RVH	2	14	4	S	S	SS	0	0	0.347826	0	1
2	63	RVH	2	15	4	S	M	SM	0	1	0.26087	0	0
2	63	RVH	2	16	4	M	M	MM	0	1	0.0869565	0	0
2	63	YN	1	1	1	M	M	MM	0	0	0.571429	0	1
2	63	YN	1	2	1	S	M	SM	0	0	0.545455	0	0
2	63	YN	1	3	1	M	S	MS	0	1	0.272727	0	1
2	63	YN	1	4	1	S	S	SS	1	0	0.636364	0	0
2	63	YN	1	5	2	S	S	SS	1	0	0.363636	0	3
2	63	YN	1	6	2	M	S	MS	0	0	0.391304	0	0
2	63	YN	1	7	2	M	M	MM	0	1	0.391304	0	0
2	63	YN	1	8	2	S	M	SM	0	1	0.26087	0	0
2	63	YN	1	9	3	S	M	SM	1	0	0.363636	0	1
2	63	YN	1	10	3	M	M	MM	1	0	0.565217	0	1
2	63	YN	1	11	3	S	S	SS	0	0	0.434783	0	0
2	63	YN	1	12	3	M	S	MS	0	0	0.652174	0	2
2	63	YN	1	13	4	M	S	MS	1	0	0.5	0	0
2	63	YN	1	14	4	S	S	SS	0	1	0.26087	0	4
2	63	YN	1	15	4	S	M	SM	1	0	0.304348	0	0
2	63	YN	1	16	4	M	M	MM	0	1	0.173913	0	0
2	63	YN	2	1	1	M	M	MM	1	0	0.333333	1	0
2	63	YN	2	2	1	S	M	SM	0	0	0.454545	1	0
2	63	YN	2	3	1	M	S	MS	0	0	0.363636	1	5
2	63	YN	2	4	1	S	S	SS	0	0	0.318182	0	0
2	63	YN	2	5	2	S	S	SS	0	0	0.272727	0	0
2	63	YN	2	6	2	M	S	MS	1	0	0.434783	0	0
2	63	YN	2	7	2	M	M	MM	0	0	0.478261	1	0
2	63	YN	2	8	2	S	M	SM	1	1	0.347826	0	1
2	63	YN	2	9	3	S	M	SM	0	1	0	0	0
2	63	YN	2	10	3	M	M	MM	0	1	0.26087	0	0
2	63	YN	2	11	3	S	S	SS	0	0	0.130435	0	0
2	63	YN	2	12	3	M	S	MS	0	1	0.217391	0	0
2	63	YN	2	13	4	M	S	MS	1	0	0.409091	0	0
2	63	YN	2	14	4	S	S	SS	0	1	0.304348	0	0
2	63	YN	2	15	4	S	M	SM	0	1	0.0869565	0	0
2	63	YN	2	16	4	M	M	MM	0	1	0.0869565	0	0
2	65	LS	1	1	1	M	M	MM	0	0	0.333333	0	2
2	65	LS	1	2	1	S	M	SM	1	0	0.5	0	0
2	65	LS	1	3	1	M	S	MS	0	0	0.181818	0	22
2	65	LS	1	4	1	S	S	SS	1	0	0.227273	0	0
2	65	LS	1	5	2	S	S	SS	0	0	0.454545	0	4
2	65	LS	1	6	2	M	S	MS	1	0	0.434783	0	3
2	65	LS	1	7	2	M	M	MM	0	0	0.217391	0	1
2	65	LS	1	8	2	S	M	SM	1	0	0.304348	0	3
2	65	LS	1	9	3	S	M	SM	0	0	0.105263	5	0
2	65	LS	1	10	3	M	M	MM	0	0	0.173913	22	2
2	65	LS	1	11	3	S	S	SS	0	0	0.652174	0	2
2	65	LS	1	12	3	M	S	MS	0	0	0.26087	1	1
2	65	LS	1	13	4	M	S	MS	1	0	0.0909091	0	0
2	65	LS	1	14	4	S	S	SS	0	0	0.130435	0	0
2	65	LS	1	15	4	S	M	SM	0	0	0.391304	0	2
2	65	LS	1	16	4	M	M	MM	0	0	0.347826	0	2
2	65	RVH	1	1	1	M	M	MM	0	0	0.380952	0	2
2	65	RVH	1	2	1	S	M	SM	0	0	0.363636	0	0
2	65	RVH	1	3	1	M	S	MS	0	0	0.590909	0	2
2	65	RVH	1	4	1	S	S	SS	1	0	0.454545	1	0
2	65	RVH	1	5	2	S	S	SS	1	0	0.318182	0	0
2	65	RVH	1	6	2	M	S	MS	1	0	0.695652	0	0
2	65	RVH	1	7	2	M	M	MM	0	0	0.391304	0	0
2	65	RVH	1	8	2	S	M	SM	0	0	0.173913	2	0
2	65	RVH	1	9	3	S	M	SM	0	0	0.473684	1	2
2	65	RVH	1	10	3	M	M	MM	1	0	0.652174	0	0
2	65	RVH	1	11	3	S	S	SS	0	0	0.217391	0	0
2	65	RVH	1	12	3	M	S	MS	1	0	0.0434783	0	0
2	65	RVH	1	13	4	M	S	MS	0	0	0.545455	0	0
2	65	RVH	1	14	4	S	S	SS	0	0	0	0	0
2	65	RVH	1	15	4	S	M	SM	0	0	0.347826	0	3
2	65	RVH	1	16	4	M	M	MM	1	0	0.434783	0	1
2	65	RVH	2	1	1	M	M	MM	0	1	0.333333	0	0
2	65	RVH	2	2	1	S	M	SM	0	0	0.421053	0	2
2	65	RVH	2	3	1	M	S	MS	0	0	0.0454545	0	0
2	65	RVH	2	4	1	S	S	SS	0	0	0.0909091	1	6
2	65	RVH	2	5	2	S	S	SS	1	0	0.454545	0	0
2	65	RVH	2	6	2	M	S	MS	1	0	0.26087	1	0
2	65	RVH	2	7	2	M	M	MM	0	0	0.304348	0	0
2	65	RVH	2	8	2	S	M	SM	1	0	0.347826	0	0
2	65	RVH	2	9	3	S	M	SM	0	0	0.272727	0	0
2	65	RVH	2	10	3	M	M	MM	0	1	0.217391	0	0
2	65	RVH	2	11	3	S	S	SS	0	0	0.304348	2	0
2	65	RVH	2	12	3	M	S	MS	1	0	0	0	6
2	65	RVH	2	13	4	M	S	MS	0	1	0.409091	0	2
2	65	RVH	2	14	4	S	S	SS	0	1	0.304348	0	1
2	65	RVH	2	15	4	S	M	SM	0	0	0.173913	0	1
2	65	RVH	2	16	4	M	M	MM	0	0	0.26087	0	3
2	65	YN	1	1	1	M	M	MM	0	1	0.285714	0	0
2	65	YN	1	2	1	S	M	SM	0	0	0.409091	0	0
2	65	YN	1	3	1	M	S	MS	0	0	0.227273	0	0
2	65	YN	1	4	1	S	S	SS	1	0	0.136364	0	0
2	65	YN	1	5	2	S	S	SS	0	0	0.181818	0	0
2	65	YN	1	6	2	M	S	MS	0	0	0.347826	0	0
2	65	YN	1	7	2	M	M	MM	1	0	0.521739	4	0
2	65	YN	1	8	2	S	M	SM	0	1	0.347826	0	0
2	65	YN	1	9	3	S	M	SM	1	0	0.842105	0	1
2	65	YN	1	10	3	M	M	MM	1	0	0.478261	0	3
2	65	YN	1	11	3	S	S	SS	0	0	0.434783	0	0
2	65	YN	1	12	3	M	S	MS	0	0	0.304348	0	5
2	65	YN	1	13	4	M	S	MS	1	0	0.363636	0	0
2	65	YN	1	14	4	S	S	SS	0	1	0.130435	0	1
2	65	YN	1	15	4	S	M	SM	1	0	0.521739	0	5
2	65	YN	1	16	4	M	M	MM	0	0	0.434783	0	0
2	70	LS	1	1	1	M	M	MM	0	0	0.238095	1	4
2	70	LS	1	2	1	S	M	SM	1	0	0.136364	5	0
2	70	LS	1	3	1	M	S	MS	1	0	0.227273	0	10
2	70	LS	1	4	1	S	S	SS	0	1	0.363636	0	1
2	70	LS	1	5	2	S	S	SS	0	0	0.181818	0	0
2	70	LS	1	6	2	M	S	MS	0	0	0.26087	0	0
2	70	LS	1	7	2	M	M	MM	1	0	0.478261	0	0
2	70	LS	1	8	2	S	M	SM	0	0	0.130435	0	5
2	70	LS	1	9	3	S	M	SM	0	0	0.409091	1	0
2	70	LS	1	10	3	M	M	MM	1	0	0.565217	0	0
2	70	LS	1	11	3	S	S	SS	1	1	0.608696	28	7
2	70	LS	1	12	3	M	S	MS	1	0	0.434783	0	7
2	70	LS	1	13	4	M	S	MS	1	0	0.409091	0	1
2	70	LS	1	14	4	S	S	SS	0	0	0.347826	0	0
2	70	LS	1	15	4	S	M	SM	1	0	0.565217	2	4
2	70	LS	1	16	4	M	M	MM	0	1	0.26087	0	0
2	70	LS	2	1	1	M	M	MM	0	1	0.428571	0	1
2	70	LS	2	2	1	S	M	SM	0	0	0.454545	1	0
2	70	LS	2	3	1	M	S	MS	0	0	0.636364	0	20
2	70	LS	2	4	1	S	S	SS	0	0	0.454545	0	0
2	70	LS	2	5	2	S	S	SS	0	0	0.454545	0	1
2	70	LS	2	6	2	M	S	MS	0	0	0.434783	7	0
2	70	LS	2	7	2	M	M	MM	1	1	0.217391	0	0
2	70	LS	2	8	2	S	M	SM	0	0	0.173913	0	0
2	70	LS	2	9	3	S	M	SM	0	1	0.136364	0	0
2	70	LS	2	10	3	M	M	MM	1	1	0.304348	0	0
2	70	LS	2	11	3	S	S	SS	1	0	0.391304	0	0
2	70	LS	2	12	3	M	S	MS	1	0	0.26087	0	6
2	70	LS	2	13	4	M	S	MS	0	0	0.272727	1	0
2	70	LS	2	14	4	S	S	SS	0	0	0.217391	0	5
2	70	LS	2	15	4	S	M	SM	0	1	0.26087	0	1
2	70	LS	2	16	4	M	M	MM	0	1	0.391304	0	0
2	70	YN	1	1	1	M	M	MM	0	0	0.190476	0	0
2	70	YN	1	2	1	S	M	SM	0	0	0.227273	1	0
2	70	YN	1	3	1	M	S	MS	1	0	0.0454545	0	0
2	70	YN	1	4	1	S	S	SS	0	0	0.363636	0	0
2	70	YN	1	5	2	S	S	SS	0	0	0.5	0	0
2	70	YN	1	6	2	M	S	MS	1	0	0.434783	0	0
2	70	YN	1	7	2	M	M	MM	0	0	0.565217	0	1
2	70	YN	1	8	2	S	M	SM	1	0	0.26087	0	0
2	70	YN	1	9	3	S	M	SM	1	0	0.363636	0	0
2	70	YN	1	10	3	M	M	MM	1	0	0.391304	0	0
2	70	YN	1	11	3	S	S	SS	1	1	0.26087	1	1
2	70	YN	1	12	3	M	S	MS	1	1	0.478261	4	0
2	70	YN	1	13	4	M	S	MS	1	0	0	0	0
2	70	YN	1	14	4	S	S	SS	1	0	0.130435	0	1
2	70	YN	1	15	4	S	M	SM	1	1	0.304348	0	0
2	70	YN	1	16	4	M	M	MM	0	0	0.304348	0	0
2	70	YN	2	1	1	M	M	MM	1	1	0.380952	1	1
2	70	YN	2	2	1	S	M	SM	0	1	0.0909091	0	0
2	70	YN	2	3	1	M	S	MS	0	0	0.590909	0	0
2	70	YN	2	4	1	S	S	SS	0	0	0.227273	0	0
2	70	YN	2	5	2	S	S	SS	0	0	0.136364	0	2
2	70	YN	2	6	2	M	S	MS	1	0	0.217391	1	0
2	70	YN	2	7	2	M	M	MM	1	0	0.130435	0	0
2	70	YN	2	8	2	S	M	SM	1	0	0.130435	0	0
2	70	YN	2	9	3	S	M	SM	0	1	0.0454545	0	0
2	70	YN	2	10	3	M	M	MM	0	1	0.130435	0	0
2	70	YN	2	11	3	S	S	SS	1	1	0.347826	0	1
2	70	YN	2	12	3	M	S	MS	0	1	0.26087	0	1
2	70	YN	2	13	4	M	S	MS	0	0	0.0454545	0	0
2	70	YN	2	14	4	S	S	SS	0	1	0.26087	0	1
2	70	YN	2	15	4	S	M	SM	0	1	0.304348	0	0
2	70	YN	2	16	4	M	M	MM	NA	NA	0	0	0
2	72	LS	1	1	1	M	M	MM	0	0	0.571429	0	0
2	72	LS	1	2	1	S	M	SM	1	1	0.636364	0	0
2	72	LS	1	3	1	M	S	MS	1	0	0.5	1	1
2	72	LS	1	4	1	S	S	SS	0	1	0.272727	0	1
2	72	LS	1	5	2	S	S	SS	1	0	0.5	1	1
2	72	LS	1	6	2	M	S	MS	1	0	0.608696	0	0
2	72	LS	1	7	2	M	M	MM	1	0	0.304348	0	0
2	72	LS	1	8	2	S	M	SM	0	0	0.434783	0	1
2	72	LS	1	9	3	S	M	SM	1	0	0.727273	0	0
2	72	LS	1	10	3	M	M	MM	1	0	0.434783	0	0
2	72	LS	1	11	3	S	S	SS	1	1	0.391304	0	0
2	72	LS	1	12	3	M	S	MS	0	0	0.130435	0	5
2	72	LS	1	13	4	M	S	MS	0	0	0.409091	0	0
2	72	LS	1	14	4	S	S	SS	0	0	0.130435	0	1
2	72	LS	1	15	4	S	M	SM	1	1	0.217391	1	1
2	72	LS	1	16	4	M	M	MM	0	0	0.304348	0	1
2	72	LS	2	1	1	M	M	MM	0	0	0.333333	3	0
2	72	LS	2	2	1	S	M	SM	0	1	0.363636	0	5
2	72	LS	2	3	1	M	S	MS	0	0	0.363636	1	0
2	72	LS	2	4	1	S	S	SS	0	0	0.5	0	1
2	72	LS	2	5	2	S	S	SS	1	0	0.545455	1	0
2	72	LS	2	6	2	M	S	MS	1	0	0.608696	0	0
2	72	LS	2	7	2	M	M	MM	1	0	0.521739	0	0
2	72	LS	2	8	2	S	M	SM	0	0	0.391304	1	0
2	72	LS	2	9	3	S	M	SM	0	0	0.318182	1	0
2	72	LS	2	10	3	M	M	MM	1	0	0.652174	0	0
2	72	LS	2	11	3	S	S	SS	1	0	0.652174	3	0
2	72	LS	2	12	3	M	S	MS	1	0	0.217391	0	0
2	72	LS	2	13	4	M	S	MS	1	0	0.590909	1	0
2	72	LS	2	14	4	S	S	SS	0	0	0.478261	2	1
2	72	LS	2	15	4	S	M	SM	0	0	0.347826	0	0
2	72	LS	2	16	4	M	M	MM	1	0	0.130435	1	0
2	72	RVH	1	1	1	M	M	MM	1	0	0.428571	0	1
2	72	RVH	1	2	1	S	M	SM	1	0	0.5	1	1
2	72	RVH	1	3	1	M	S	MS	0	0	0.227273	0	0
2	72	RVH	1	4	1	S	S	SS	0	0	0.318182	0	0
2	72	RVH	1	5	2	S	S	SS	0	0	0.818182	1	0
2	72	RVH	1	6	2	M	S	MS	0	1	0.521739	3	0
2	72	RVH	1	7	2	M	M	MM	1	0	0.391304	1	0
2	72	RVH	1	8	2	S	M	SM	1	0	0.434783	0	1
2	72	RVH	1	9	3	S	M	SM	0	0	0.5	1	0
2	72	RVH	1	10	3	M	M	MM	0	1	0.347826	1	0
2	72	RVH	1	11	3	S	S	SS	0	0	0.652174	2	0
2	72	RVH	1	12	3	M	S	MS	1	0	0.652174	2	0
2	72	RVH	1	13	4	M	S	MS	1	0	0.727273	0	2
2	72	RVH	1	14	4	S	S	SS	0	0	0.391304	0	0
2	72	RVH	1	15	4	S	M	SM	0	0	0.434783	1	0
2	72	RVH	1	16	4	M	M	MM	0	0	0.391304	0	0
2	72	RVH	2	1	1	M	M	MM	0	0	0.428571	3	0
2	72	RVH	2	2	1	S	M	SM	1	0	0.5	2	0
2	72	RVH	2	3	1	M	S	MS	0	0	0.409091	1	0
2	72	RVH	2	4	1	S	S	SS	1	0	0.5	2	0
2	72	RVH	2	5	2	S	S	SS	0	0	0.409091	1	5
2	72	RVH	2	6	2	M	S	MS	1	0	0.565217	0	0
2	72	RVH	2	7	2	M	M	MM	1	0	0.565217	0	0
2	72	RVH	2	8	2	S	M	SM	1	0	0.391304	0	0
2	72	RVH	2	9	3	S	M	SM	0	0	0.454545	1	0
2	72	RVH	2	10	3	M	M	MM	1	0	0.391304	0	0
2	72	RVH	2	11	3	S	S	SS	1	0	0.521739	0	0
2	72	RVH	2	12	3	M	S	MS	0	0	0.347826	0	1
2	72	RVH	2	13	4	M	S	MS	0	0	0.272727	0	1
2	72	RVH	2	14	4	S	S	SS	0	0	0.304348	0	0
2	72	RVH	2	15	4	S	M	SM	1	0	0.26087	0	0
2	72	RVH	2	16	4	M	M	MM	0	0	0.608696	0	1
2	77	LS	1	1	1	M	M	MM	1	0	0.190476	0	0
2	77	LS	1	2	1	S	M	SM	1	0	0.545455	0	0
2	77	LS	1	3	1	M	S	MS	0	0	0.590909	0	1
2	77	LS	1	4	1	S	S	SS	1	0	0.545455	1	0
2	77	LS	1	5	2	S	S	SS	1	0	0.590909	4	0
2	77	LS	1	6	2	M	S	MS	0	1	0.304348	0	0
2	77	LS	1	7	2	M	M	MM	0	0	0.565217	0	1
2	77	LS	1	8	2	S	M	SM	1	0	0.391304	0	2
2	77	LS	1	9	3	S	M	SM	0	1	0.454545	0	0
2	77	LS	1	10	3	M	M	MM	1	1	0.347826	1	1
2	77	LS	1	11	3	S	S	SS	0	0	0.478261	0	0
2	77	LS	1	12	3	M	S	MS	1	0	0.26087	0	0
2	77	LS	1	13	4	M	S	MS	1	0	0.772727	0	0
2	77	LS	1	14	4	S	S	SS	0	0	0.652174	0	2
2	77	LS	1	15	4	S	M	SM	0	0	0.304348	0	0
2	77	RVH	1	1	1	M	M	MM	0	0	0.428571	0	0
2	77	RVH	1	2	1	S	M	SM	1	0	0.545455	0	0
2	77	RVH	1	3	1	M	S	MS	0	0	0.5	3	2
2	77	RVH	1	4	1	S	S	SS	1	0	0.681818	2	0
2	77	RVH	1	5	2	S	S	SS	0	0	0.409091	0	7
2	77	RVH	1	6	2	M	S	MS	0	0	0.608696	0	0
2	77	RVH	1	7	2	M	M	MM	1	0	0.434783	2	0
2	77	RVH	1	8	2	S	M	SM	0	1	0.304348	2	5
2	77	RVH	1	9	3	S	M	SM	0	0	0.454545	0	0
2	77	RVH	1	10	3	M	M	MM	1	0	0.652174	0	0
2	77	RVH	1	11	3	S	S	SS	0	0	0.826087	1	3
2	77	RVH	1	12	3	M	S	MS	1	0	0.304348	0	0
2	77	RVH	1	13	4	M	S	MS	1	0	0.590909	1	0
2	77	RVH	1	14	4	S	S	SS	1	0	0.434783	0	0
2	77	RVH	1	15	4	S	M	SM	1	0	0.608696	0	0
2	77	RVH	1	16	4	M	M	MM	0	0	0.434783	2	2
2	77	RVH	1	16	4	M	M	MM	1	1	0.391304	0	3
2	78	LS	1	1	1	M	M	MM	0	0	0.380952	1	0
2	78	LS	1	2	1	S	M	SM	1	0	0.5	0	1
2	78	LS	1	3	1	M	S	MS	1	0	0.636364	5	2
2	78	LS	1	4	1	S	S	SS	1	0	0.409091	0	0
2	78	LS	1	5	2	S	S	SS	0	0	0.454545	0	0
2	78	LS	1	6	2	M	S	MS	0	0	0.521739	0	1
2	78	LS	1	7	2	M	M	MM	1	0	0.304348	0	0
2	78	LS	1	8	2	S	M	SM	0	0	0.434783	0	0
2	78	LS	1	9	3	S	M	SM	0	0	0.409091	1	1
2	78	LS	1	10	3	M	M	MM	0	0	0.304348	2	0
2	78	LS	1	11	3	S	S	SS	1	0	0.391304	0	4
2	78	LS	1	12	3	M	S	MS	0	0	0.173913	0	5
2	78	LS	1	13	4	M	S	MS	1	0	0.272727	0	1
2	78	LS	1	14	4	S	S	SS	0	0	0.434783	0	4
2	78	LS	1	15	4	S	M	SM	0	1	0.521739	0	0
2	78	LS	1	16	4	M	M	MM	1	0	0.434783	0	0
2	78	RVH	1	1	1	M	M	MM	1	1	1	0	0
2	78	RVH	1	2	1	S	M	SM	0	1	0.5	4	0
2	78	RVH	1	3	1	M	S	MS	0	0	0.363636	1	0
2	78	RVH	1	4	1	S	S	SS	1	0	0.409091	0	11
2	78	RVH	1	5	2	S	S	SS	1	0	0.227273	0	0
2	78	RVH	1	6	2	M	S	MS	0	0	0.478261	0	0
2	78	RVH	1	7	2	M	M	MM	1	0	0.478261	0	0
2	78	RVH	1	8	2	S	M	SM	0	1	0.391304	0	0
2	78	RVH	1	9	3	S	M	SM	0	0	0.181818	0	2
2	78	RVH	1	10	3	M	M	MM	1	0	0.565217	0	0
2	78	RVH	1	11	3	S	S	SS	1	0	0.26087	1	4
2	78	RVH	1	12	3	M	S	MS	0	1	0.434783	0	0
2	78	RVH	1	13	4	M	S	MS	1	0	0.636364	0	0
2	78	RVH	1	14	4	S	S	SS	0	0	0.304348	0	0
2	78	RVH	1	15	4	S	M	SM	1	0	0.173913	0	1
2	78	RVH	1	16	4	M	M	MM	0	0	0.391304	0	0
2	79	RVH	1	1	1	M	M	MM	1	0	0.47619	4	0
2	79	RVH	1	2	1	S	M	SM	0	0	0.681818	0	4
2	79	RVH	1	3	1	M	S	MS	0	0	0.5	0	0
2	79	RVH	1	4	1	S	S	SS	0	0	0.590909	0	0
2	79	RVH	1	5	2	S	S	SS	0	0	0.5	0	0
2	79	RVH	1	6	2	M	S	MS	1	0	0.565217	0	1
2	79	RVH	1	7	2	M	M	MM	0	0	0.391304	0	0
2	79	RVH	1	8	2	S	M	SM	0	0	0.347826	0	7
2	79	RVH	1	9	3	S	M	SM	1	0	0.5	0	0
2	79	RVH	1	10	3	M	M	MM	0	0	0.304348	0	0
2	79	RVH	1	11	3	S	S	SS	0	0	0.434783	4	6
2	79	RVH	1	12	3	M	S	MS	0	0	0.782609	1	1
2	79	RVH	1	13	4	M	S	MS	1	0	0.227273	2	0
2	79	RVH	1	14	4	S	S	SS	0	0	0.565217	0	1
2	79	RVH	1	15	4	S	M	SM	0	0	0.565217	0	0
2	79	RVH	1	16	4	M	M	MM	0	0	0.391304	1	3
2	79	RVH	2	1	1	M	M	MM	1	0	0.714286	0	0
2	79	RVH	2	2	1	S	M	SM	0	1	0.681818	1	0
2	79	RVH	2	3	1	M	S	MS	1	1	0.409091	0	0
2	79	RVH	2	4	1	S	S	SS	1	0	0.181818	0	0
2	79	RVH	2	5	2	S	S	SS	0	0	0.545455	0	5
2	79	RVH	2	6	2	M	S	MS	0	0	0.391304	0	0
2	79	RVH	2	7	2	M	M	MM	0	0	0.434783	3	1
2	79	RVH	2	8	2	S	M	SM	1	0	0.173913	0	0
2	79	RVH	2	9	3	S	M	SM	0	1	0.409091	4	1
2	79	RVH	2	10	3	M	M	MM	1	0	0.565217	0	1
2	79	RVH	2	11	3	S	S	SS	1	0	0.652174	1	2
2	79	RVH	2	12	3	M	S	MS	0	0	0.347826	0	9
2	79	RVH	2	13	4	M	S	MS	1	0	0.636364	0	0
2	79	RVH	2	14	4	S	S	SS	0	0	0.434783	1	0
2	79	RVH	2	15	4	S	M	SM	1	0	0.652174	0	1
2	79	RVH	2	16	4	M	M	MM	0	0	0.478261	0	0
2	80	LS	1	1	1	M	M	MM	1	0	0.761905	0	0
2	80	LS	1	2	1	S	M	SM	1	0	0.727273	0	1
2	80	LS	1	3	1	M	S	MS	1	1	0.454545	0	2
2	80	LS	1	4	1	S	S	SS	1	0	0.636364	3	2
2	80	LS	1	5	2	S	S	SS	0	0	0.409091	0	0
2	80	LS	1	6	2	M	S	MS	0	1	0.391304	0	0
2	80	LS	1	7	2	M	M	MM	1	0	0.391304	0	1
2	80	LS	1	8	2	S	M	SM	1	0	0.304348	0	0
2	80	LS	1	9	3	S	M	SM	0	0	0.318182	0	0
2	80	LS	1	10	3	M	M	MM	1	0	0.304348	0	0
2	80	LS	1	11	3	S	S	SS	0	1	0.521739	0	0
2	80	LS	1	12	3	M	S	MS	0	0	0.173913	0	2
2	80	LS	1	13	4	M	S	MS	0	0	0.681818	1	1
2	80	LS	1	14	4	S	S	SS	1	0	0.608696	0	1
2	80	LS	1	15	4	S	M	SM	0	0	0.608696	0	0
2	80	LS	1	16	4	M	M	MM	0	0	0.478261	2	0
2	80	RVH	1	1	1	M	M	MM	0	0	0.47619	0	5
2	80	RVH	1	2	1	S	M	SM	1	0	0.681818	1	0
2	80	RVH	1	3	1	M	S	MS	0	1	0.545455	0	1
2	80	RVH	1	4	1	S	S	SS	1	0	0.363636	0	1
2	80	RVH	1	5	2	S	S	SS	0	0	0.545455	0	0
2	80	RVH	1	6	2	M	S	MS	0	1	0.565217	0	0
2	80	RVH	1	7	2	M	M	MM	0	0	0.565217	0	0
2	80	RVH	1	8	2	S	M	SM	1	1	0.565217	0	0
2	80	RVH	1	9	3	S	M	SM	1	0	0.545455	1	1
2	80	RVH	1	10	3	M	M	MM	0	0	0.478261	0	0
2	80	RVH	1	11	3	S	S	SS	0	0	0.695652	1	0
2	80	RVH	1	12	3	M	S	MS	0	0	0.347826	1	0
2	80	RVH	1	13	4	M	S	MS	1	0	0.409091	0	0
2	80	RVH	1	14	4	S	S	SS	1	0	0.26087	0	0
2	80	RVH	1	15	4	S	M	SM	1	0	0.782609	0	2
2	80	RVH	1	16	4	M	M	MM	0	0	0.434783	0	1
2	98	LS	1	1	1	M	M	MM	0	0	0.47619	0	1
2	98	LS	1	2	1	S	M	SM	1	0	0.409091	0	0
2	98	LS	1	3	1	M	S	MS	0	0	0.545455	2	1
2	98	LS	1	4	1	S	S	SS	0	0	0.454545	1	0
2	98	LS	1	5	2	S	S	SS	0	0	0.5	0	3
2	98	LS	1	6	2	M	S	MS	0	0	0.434783	5	1
2	98	LS	1	7	2	M	M	MM	1	0	0.391304	0	0
2	98	LS	1	8	2	S	M	SM	0	0	0.434783	1	0
2	98	LS	1	9	3	S	M	SM	0	0	0.772727	0	0
2	98	LS	1	10	3	M	M	MM	1	1	0.217391	0	1
2	98	LS	1	11	3	S	S	SS	0	1	0.478261	0	1
2	98	LS	1	12	3	M	S	MS	1	0	0.565217	0	0
2	98	LS	1	13	4	M	S	MS	1	0	0.318182	0	1
2	98	LS	1	14	4	S	S	SS	0	1	0.409091	2	3
2	98	LS	1	15	4	S	M	SM	1	0	0.652174	1	0
2	98	LS	1	16	4	M	M	MM	0	0	0.434783	0	0
2	98	LS	2	1	1	M	M	MM	0	1	0.47619	1	0
2	98	LS	2	2	1	S	M	SM	1	0	0.545455	0	0
2	98	LS	2	3	1	M	S	MS	1	0	0.363636	1	1
2	98	LS	2	4	1	S	S	SS	1	0	0.409091	0	0
2	98	LS	2	5	2	S	S	SS	1	0	0.5	1	1
2	98	LS	2	6	2	M	S	MS	1	1	0.73913	0	0
2	98	LS	2	7	2	M	M	MM	0	0	0.608696	0	0
2	98	LS	2	8	2	S	M	SM	0	0	0.565217	6	4
2	98	LS	2	9	3	S	M	SM	1	0	0.454545	1	0
2	98	LS	2	10	3	M	M	MM	1	0	0.173913	0	0
2	98	LS	2	11	3	S	S	SS	0	0	0.217391	0	0
2	98	LS	2	12	3	M	S	MS	0	0	0.347826	4	0
2	98	LS	2	13	4	M	S	MS	0	0	0.5	0	0
2	98	LS	2	14	4	S	S	SS	0	0	0.227273	0	0
2	98	LS	2	15	4	S	M	SM	0	1	0.217391	2	0
2	98	LS	2	16	4	M	M	MM	1	0	0.26087	2	4
2	98	RVH	1	1	1	M	M	MM	1	0	0.52381	0	5
2	98	RVH	1	2	1	S	M	SM	1	0	0.590909	1	1
2	98	RVH	1	3	1	M	S	MS	0	0	0.5	0	0
2	98	RVH	1	4	1	S	S	SS	1	0	0.409091	4	2
2	98	RVH	1	5	2	S	S	SS	0	0	0.636364	0	0
2	98	RVH	1	6	2	M	S	MS	1	0	0.478261	0	0
2	98	RVH	1	7	2	M	M	MM	0	0	0.478261	3	4
2	98	RVH	1	8	2	S	M	SM	0	0	0.608696	0	2
2	98	RVH	1	9	3	S	M	SM	1	0	0.363636	1	1
2	98	RVH	1	10	3	M	M	MM	1	1	0.391304	0	0
2	98	RVH	1	11	3	S	S	SS	1	0	0.434783	0	0
2	98	RVH	1	12	3	M	S	MS	1	0	0.347826	2	0
2	98	RVH	1	13	4	M	S	MS	1	0	0.454545	2	0
2	98	RVH	1	14	4	S	S	SS	0	1	0.5	0	1
2	98	RVH	1	15	4	S	M	SM	1	1	0.652174	0	0
2	98	RVH	1	16	4	M	M	MM	1	0	0.608696	0	2
2	98	RVH	2	1	1	M	M	MM	0	0	0.571429	2	0
2	98	RVH	2	2	1	S	M	SM	1	1	0.363636	4	1
2	98	RVH	2	3	1	M	S	MS	0	0	0.5	0	0
2	98	RVH	2	4	1	S	S	SS	1	0	0.454545	1	4
2	98	RVH	2	5	2	S	S	SS	0	0	0.454545	1	4
2	98	RVH	2	6	2	M	S	MS	0	1	0.304348	0	2
2	98	RVH	2	7	2	M	M	MM	0	0	0.434783	0	0
2	98	RVH	2	8	2	S	M	SM	1	0	0.304348	3	0
2	98	RVH	2	9	3	S	M	SM	0	0	0.5	0	0
2	98	RVH	2	10	3	M	M	MM	1	1	0.391304	0	0
2	98	RVH	2	11	3	S	S	SS	0	0	0.391304	1	3
2	98	RVH	2	12	3	M	S	MS	0	0	0.391304	0	4
2	98	RVH	2	13	4	M	S	MS	0	1	0.409091	1	0
2	98	RVH	2	14	4	S	S	SS	0	0	0.5	1	3
2	98	RVH	2	15	4	S	M	SM	0	0	0.304348	0	0
2	98	RVH	2	16	4	M	M	MM	0	0	0.391304	0	0
2	100	LS	1	1	1	M	M	MM	1	0	0.619048	2	0
2	100	LS	1	2	1	S	M	SM	0	0	0.181818	1	0
2	100	LS	1	3	1	M	S	MS	1	1	0.227273	0	1
2	100	LS	1	4	1	S	S	SS	0	0	0.454545	0	1
2	100	LS	1	5	2	S	S	SS	1	1	0.5	0	0
2	100	LS	1	6	2	M	S	MS	1	0	0.173913	0	0
2	100	LS	1	7	2	M	M	MM	0	1	0.347826	0	3
2	100	LS	1	8	2	S	M	SM	0	0	0.130435	0	1
2	100	LS	1	9	3	S	M	SM	0	0	0.681818	1	0
2	100	LS	1	10	3	M	M	MM	1	1	0.304348	0	0
2	100	LS	1	11	3	S	S	SS	1	1	0.478261	0	2
2	100	LS	1	12	3	M	S	MS	1	1	0.26087	0	0
2	100	LS	1	13	4	M	S	MS	0	0	0.272727	0	0
2	100	LS	1	14	4	S	S	SS	0	0	0.5	1	2
2	100	LS	1	15	4	S	M	SM	0	0	0.26087	0	0
2	100	LS	1	16	4	M	M	MM	0	0	0.26087	1	0
2	100	RVH	1	1	1	M	M	MM	0	0	0.52381	1	0
2	100	RVH	1	2	1	S	M	SM	0	0	0.272727	0	0
2	100	RVH	1	3	1	M	S	MS	0	0	0.727273	0	1
2	100	RVH	1	4	1	S	S	SS	0	0	0.590909	1	0
2	100	RVH	1	5	2	S	S	SS	0	0	0.5	1	0
2	100	RVH	1	6	2	M	S	MS	0	0	0.304348	1	0
2	100	RVH	1	7	2	M	M	MM	0	0	0.304348	0	0
2	100	RVH	1	8	2	S	M	SM	0	0	0.391304	1	0
2	100	RVH	1	9	3	S	M	SM	0	0	0.590909	0	0
2	100	RVH	1	10	3	M	M	MM	0	0	0.26087	0	4
2	100	RVH	1	11	3	S	S	SS	0	0	0.695652	3	0
2	100	RVH	1	12	3	M	S	MS	0	0	0.391304	0	1
2	100	RVH	1	13	4	M	S	MS	0	0	0.590909	2	0
2	100	RVH	1	14	4	S	S	SS	0	0	0.409091	1	0
2	100	RVH	1	15	4	S	M	SM	0	0	0.73913	0	0
2	100	RVH	1	16	4	M	M	MM	0	0	0.478261	0	1
3	113	RVH	1	1	1	M	M	MM	1	0	0.333333	0	0
3	113	RVH	1	2	1	S	M	SM	1	0	0.136364	0	0
3	113	RVH	1	3	1	M	S	MS	0	0	0.227273	1	0
3	113	RVH	1	4	1	S	S	SS	0	0	0.181818	2	11
3	113	RVH	1	5	2	S	S	SS	0	0	0.136364	2	0
3	113	RVH	1	6	2	M	S	MS	1	0	0.217391	0	0
3	113	RVH	1	7	2	M	M	MM	0	1	0.130435	0	0
3	113	RVH	1	8	2	S	M	SM	1	0	0	2	0
3	113	RVH	1	9	3	S	M	SM	1	0	0.181818	1	0
3	113	RVH	1	10	3	M	M	MM	0	0	0.0869565	0	1
3	113	RVH	1	11	3	S	S	SS	1	1	0.0869565	3	0
3	113	RVH	1	12	3	M	S	MS	1	0	0.130435	2	0
3	113	RVH	1	13	4	M	S	MS	1	0	0.227273	1	0
3	113	RVH	1	14	4	S	S	SS	0	0	0.0454545	1	0
3	113	RVH	1	15	4	S	M	SM	0	0	0	4	0
3	113	RVH	1	16	4	M	M	MM	1	0	0.130435	0	0
3	113	RVH	2	1	1	M	M	MM	0	0	0.142857	0	2
3	113	RVH	2	2	1	S	M	SM	0	0	0.136364	1	1
3	113	RVH	2	3	1	M	S	MS	1	0	0.409091	0	0
3	113	RVH	2	4	1	S	S	SS	0	0	0.272727	2	0
3	113	RVH	2	5	2	S	S	SS	1	0	0.0454545	4	6
3	113	RVH	2	6	2	M	S	MS	1	0	0.0869565	2	0
3	113	RVH	2	7	2	M	M	MM	0	1	0.173913	1	0
3	113	RVH	2	8	2	S	M	SM	0	0	0.26087	0	0
3	113	RVH	2	9	3	S	M	SM	1	1	0.0454545	0	0
3	113	RVH	2	10	3	M	M	MM	1	1	0.0434783	0	0
3	113	RVH	2	11	3	S	S	SS	1	1	0.173913	2	0
3	113	RVH	2	12	3	M	S	MS	0	0	0.0434783	2	0
3	113	RVH	2	13	4	M	S	MS	0	0	0.0454545	0	0
3	113	RVH	2	14	4	S	S	SS	1	0	0.0909091	0	0
3	113	RVH	2	15	4	S	M	SM	1	1	0	5	0
3	113	RVH	2	16	4	M	M	MM	1	0	0.0869565	3	0
3	122	LS	1	5	2	S	S	SS	1	0	0.136364	0	3
3	122	LS	1	6	2	M	S	MS	0	0	0.130435	0	0
3	122	LS	1	7	2	M	M	MM	0	0	0.0434783	1	0
3	122	LS	1	8	2	S	M	SM	0	1	0.304348	0	0
3	122	LS	1	9	3	S	M	SM	0	0	0.181818	1	0
3	122	LS	1	10	3	M	M	MM	0	0	0.130435	0	0
3	122	LS	1	11	3	S	S	SS	1	0	0.347826	2	0
3	122	LS	1	12	3	M	S	MS	1	0	0.173913	0	0
3	122	LS	1	13	4	M	S	MS	0	0	0.227273	0	1
3	122	LS	1	14	4	S	S	SS	0	0	0.5	0	1
3	122	LS	1	15	4	S	M	SM	1	0	0.26087	0	0
3	122	LS	1	16	4	M	M	MM	0	0	0.0434783	0	0
3	122	LS	2	1	1	M	M	MM	0	0	0.238095	0	0
3	122	LS	2	2	1	S	M	SM	0	1	0.0909091	0	2
3	122	LS	2	3	1	M	S	MS	0	1	0.5	0	0
3	122	LS	2	4	1	S	S	SS	0	0	0.0909091	0	0
3	122	LS	2	5	2	S	S	SS	1	NA	0.590909	0	0
3	122	LS	2	6	2	M	S	MS	NA	0	0.304348	1	0
3	122	LS	2	7	2	M	M	MM	NA	0	0.478261	0	0
3	122	LS	2	8	2	S	M	SM	NA	0	0.521739	0	0
3	122	LS	2	9	3	S	M	SM	0	1	0.409091	0	0
3	122	LS	2	10	3	M	M	MM	1	1	0.173913	0	0
3	122	LS	2	11	3	S	S	SS	0	1	0.0869565	0	0
3	122	LS	2	12	3	M	S	MS	0	0	0	0	0
3	122	LS	2	13	4	M	S	MS	NA	0	0	1	0
3	122	LS	2	14	4	S	S	SS	0	0	0.227273	0	0
3	122	LS	2	15	4	S	M	SM	0	0	0	1	0
3	122	LS	2	16	4	M	M	MM	0	0	0	0	0
3	122	YN	1	1	1	M	M	MM	0	1	0.047619	0	0
3	122	YN	1	2	1	S	M	SM	0	0	0.318182	2	0
3	122	YN	1	3	1	M	S	MS	0	0	0.181818	1	2
3	122	YN	1	4	1	S	S	SS	0	0	0.0454545	0	0
3	128	RVH	1	1	1	M	M	MM	0	0	0.238095	0	11
3	128	RVH	1	2	1	S	M	SM	0	1	0.0909091	0	0
3	128	RVH	1	3	1	M	S	MS	0	0	0.136364	4	0
3	128	RVH	1	4	1	S	S	SS	0	0	0.272727	0	0
3	128	RVH	1	5	2	S	S	SS	0	0	0.136364	1	4
3	128	RVH	1	6	2	M	S	MS	0	0	0.347826	0	0
3	128	RVH	1	7	2	M	M	MM	0	1	0.217391	0	0
3	128	RVH	1	8	2	S	M	SM	0	1	0.0869565	0	1
3	128	RVH	1	9	3	S	M	SM	1	1	0.272727	2	0
3	128	RVH	1	10	3	M	M	MM	0	1	0.0434783	0	0
3	128	RVH	1	11	3	S	S	SS	0	0	0.173913	2	0
3	128	RVH	1	12	3	M	S	MS	0	0	0.173913	2	0
3	128	RVH	1	13	4	M	S	MS	0	0	0.227273	0	0
3	128	RVH	1	14	4	S	S	SS	1	0	0.363636	1	0
3	128	RVH	1	15	4	S	M	SM	0	0	0	0	0
3	128	RVH	1	16	4	M	M	MM	0	1	0	0	0
3	128	RVH	2	1	1	M	M	MM	0	0	0.0952381	2	11
3	128	RVH	2	2	1	S	M	SM	0	0	0.181818	0	0
3	128	RVH	2	3	1	M	S	MS	0	0	0.136364	0	0
3	128	RVH	2	4	1	S	S	SS	0	0	0.318182	0	0
3	128	RVH	2	5	2	S	S	SS	0	0	0	0	0
3	128	RVH	2	6	2	M	S	MS	0	1	0.0434783	5	1
3	128	RVH	2	7	2	M	M	MM	0	1	0.173913	0	1
3	128	RVH	2	8	2	S	M	SM	1	0	0.26087	2	0
3	128	RVH	2	9	3	S	M	SM	0	1	0.0909091	1	0
3	128	RVH	2	10	3	M	M	MM	0	1	0.217391	0	8
3	128	RVH	2	11	3	S	S	SS	0	0	0.173913	0	0
3	128	RVH	2	12	3	M	S	MS	0	0	0.217391	0	0
3	128	RVH	2	13	4	M	S	MS	0	0	0.181818	1	0
3	128	RVH	2	14	4	S	S	SS	0	0	0.227273	4	1
3	128	RVH	2	15	4	S	M	SM	0	0	0.217391	2	1
3	128	RVH	2	16	4	M	M	MM	0	0	0.26087	0	1
3	136	RVH	1	1	1	M	M	MM	0	0	0	0	5
3	136	RVH	1	2	1	S	M	SM	0	1	0.318182	0	0
3	136	RVH	1	3	1	M	S	MS	0	0	0.272727	0	0
3	136	RVH	1	4	1	S	S	SS	0	0	0.363636	0	11
3	136	RVH	1	5	2	S	S	SS	0	1	0.181818	0	0
3	136	RVH	1	6	2	M	S	MS	0	1	0.0869565	0	6
3	136	RVH	1	7	2	M	M	MM	1	0	0.0869565	0	0
3	136	RVH	1	8	2	S	M	SM	0	0	0.130435	2	0
3	136	RVH	1	9	3	S	M	SM	0	0	0.181818	0	3
3	136	RVH	1	10	3	M	M	MM	0	1	0.130435	2	0
3	136	RVH	1	11	3	S	S	SS	0	1	0.304348	0	5
3	136	RVH	1	12	3	M	S	MS	1	0	0.130435	1	0
3	136	RVH	1	13	4	M	S	MS	0	0	0.272727	2	0
3	136	RVH	1	14	4	S	S	SS	0	1	0.227273	0	0
3	136	RVH	1	15	4	S	M	SM	0	1	0.217391	1	0
3	136	RVH	1	16	4	M	M	MM	0	0	0.304348	0	0
3	136	RVH	2	1	1	M	M	MM	0	1	0.0952381	0	0
3	136	RVH	2	2	1	S	M	SM	0	1	0.136364	0	0
3	136	RVH	2	3	1	M	S	MS	0	1	0.136364	0	0
3	136	RVH	2	4	1	S	S	SS	0	1	0.227273	2	1
3	136	RVH	2	5	2	S	S	SS	0	0	0.136364	1	0
3	136	RVH	2	6	2	M	S	MS	1	0	0.0869565	0	0
3	136	RVH	2	7	2	M	M	MM	0	0	0.173913	0	3
3	136	RVH	2	8	2	S	M	SM	0	0	0.130435	2	2
3	136	RVH	2	9	3	S	M	SM	0	0	0.0454545	1	0
3	136	RVH	2	10	3	M	M	MM	0	1	0.0869565	1	1
3	136	RVH	2	11	3	S	S	SS	0	0	0.0434783	1	1
3	136	RVH	2	12	3	M	S	MS	0	0	0.130435	4	0
3	136	RVH	2	13	4	M	S	MS	0	0	0	0	0
3	136	RVH	2	14	4	S	S	SS	1	0	0.0909091	11	0
3	136	RVH	2	15	4	S	M	SM	0	0	0	0	0
3	136	RVH	2	16	4	M	M	MM	0	0	0.304348	0	0
3	144	RVH	1	1	1	M	M	MM	1	0	0.0952381	0	0
3	144	RVH	1	2	1	S	M	SM	0	0	0.0454545	1	0
3	144	RVH	1	3	1	M	S	MS	0	0	0.227273	1	4
3	144	RVH	1	4	1	S	S	SS	0	0	0.227273	0	0
3	144	RVH	1	5	2	S	S	SS	0	1	0	1	0
3	144	RVH	1	6	2	M	S	MS	0	1	0.173913	1	0
3	144	RVH	1	7	2	M	M	MM	0	1	0.26087	1	0
3	144	RVH	1	8	2	S	M	SM	0	0	0.0869565	0	0
3	144	RVH	1	9	3	S	M	SM	0	0	0.0909091	0	0
3	144	RVH	1	10	3	M	M	MM	0	1	0.173913	3	0
3	144	RVH	1	11	3	S	S	SS	0	0	0.0869565	0	0
3	144	RVH	1	12	3	M	S	MS	0	0	0.0869565	2	5
3	144	RVH	1	13	4	M	S	MS	0	1	0.181818	0	0
3	144	RVH	1	14	4	S	S	SS	0	1	0	0	0
3	144	RVH	1	15	4	S	M	SM	0	1	0.217391	0	1
3	144	RVH	1	16	4	M	M	MM	0	1	0.26087	0	0
3	144	RVH	2	1	1	M	M	MM	0	0	0	0	0
3	144	RVH	2	2	1	S	M	SM	0	0	0.0454545	5	0
3	144	RVH	2	3	1	M	S	MS	0	0	0.181818	1	2
3	144	RVH	2	4	1	S	S	SS	0	0	0.181818	0	0
3	144	RVH	2	5	2	S	S	SS	0	0	0.0454545	1	0
3	144	RVH	2	6	2	M	S	MS	0	0	0.0869565	1	0
3	144	RVH	2	7	2	M	M	MM	0	0	0.130435	1	0
3	144	RVH	2	8	2	S	M	SM	0	0	0	16	0
3	144	RVH	2	9	3	S	M	SM	0	1	0.0454545	0	0
3	144	RVH	2	10	3	M	M	MM	0	0	0.217391	1	0
3	144	RVH	2	11	3	S	S	SS	0	0	0.130435	3	0
3	144	RVH	2	12	3	M	S	MS	0	0	0	0	0
3	144	RVH	2	13	4	M	S	MS	0	1	0.0454545	0	0
3	144	RVH	2	14	4	S	S	SS	0	0	0.136364	3	0
3	144	RVH	2	15	4	S	M	SM	0	0	0.0434783	0	6
3	144	RVH	2	16	4	M	M	MM	0	0	0.130435	1	3
3	144	YN	1	1	1	M	M	MM	0	0	0.619048	1	0
3	144	YN	1	2	1	S	M	SM	0	0	0.363636	3	0
3	144	YN	1	3	1	M	S	MS	0	0	0.454545	0	0
3	144	YN	1	4	1	S	S	SS	0	0	0.363636	0	0
3	144	YN	1	5	2	S	S	SS	1	0	0.227273	0	0
3	144	YN	1	6	2	M	S	MS	0	1	0.217391	0	0
3	144	YN	1	7	2	M	M	MM	0	1	0.304348	0	0
3	144	YN	1	8	2	S	M	SM	0	0	0.26087	0	0
3	144	YN	1	9	3	S	M	SM	0	1	0.272727	0	0
3	144	YN	1	10	3	M	M	MM	0	1	0.217391	0	0
3	144	YN	1	11	3	S	S	SS	0	1	0.26087	0	0
3	144	YN	1	12	3	M	S	MS	0	0	0.304348	0	0
3	144	YN	1	13	4	M	S	MS	0	0	0.181818	1	0
3	144	YN	1	14	4	S	S	SS	1	1	0.363636	3	0
3	144	YN	1	15	4	S	M	SM	0	1	0.217391	0	0
3	144	YN	1	16	4	M	M	MM	0	0	0.26087	0	0
3	150	RVH	1	1	1	M	M	MM	0	1	0.142857	0	0
3	150	RVH	1	2	1	S	M	SM	0	1	0.181818	0	2
3	150	RVH	1	3	1	M	S	MS	0	0	0.0909091	0	1
3	150	RVH	1	4	1	S	S	SS	0	1	0.227273	3	1
3	150	RVH	1	5	2	S	S	SS	0	1	0.0454545	5	0
3	150	RVH	1	6	2	M	S	MS	0	1	0.130435	1	7
3	150	RVH	1	7	2	M	M	MM	0	0	0	0	4
3	150	RVH	1	8	2	S	M	SM	0	0	0.173913	2	0
3	150	RVH	1	9	3	S	M	SM	0	1	0	0	0
3	150	RVH	1	10	3	M	M	MM	0	1	0.26087	2	0
3	150	RVH	1	11	3	S	S	SS	0	0	0.130435	1	0
3	150	RVH	1	12	3	M	S	MS	0	1	0	1	0
3	150	RVH	1	13	4	M	S	MS	0	0	0	0	1
3	150	RVH	1	14	4	S	S	SS	1	0	0.0909091	2	0
3	150	RVH	1	15	4	S	M	SM	0	1	0	0	0
3	150	RVH	1	16	4	M	M	MM	0	1	0.130435	0	0
3	157	RVH	1	1	1	M	M	MM	0	0	0.333333	0	0
3	157	RVH	1	2	1	S	M	SM	1	1	0.0909091	1	0
3	157	RVH	1	3	1	M	S	MS	0	0	0.272727	1	0
3	157	RVH	1	4	1	S	S	SS	0	1	0.409091	1	6
3	157	RVH	1	5	2	S	S	SS	0	1	0.227273	1	0
3	157	RVH	1	6	2	M	S	MS	0	0	0.130435	0	4
3	157	RVH	1	7	2	M	M	MM	0	1	0.217391	7	0
3	157	RVH	1	8	2	S	M	SM	0	0	0.130435	0	0
3	157	RVH	1	9	3	S	M	SM	0	0	0.0909091	0	0
3	157	RVH	1	10	3	M	M	MM	0	0	0.0869565	1	0
3	157	RVH	1	11	3	S	S	SS	0	1	0.347826	0	0
3	157	RVH	1	12	3	M	S	MS	0	1	0.782609	1	0
3	157	RVH	1	13	4	M	S	MS	0	0	0.363636	1	0
3	157	RVH	1	14	4	S	S	SS	0	1	0.409091	0	0
3	157	RVH	1	15	4	S	M	SM	0	0	0.478261	1	1
3	157	RVH	1	16	4	M	M	MM	0	0	0.304348	2	8
3	157	RVH	2	1	1	M	M	MM	0	0	0.142857	0	0
3	157	RVH	2	2	1	S	M	SM	0	1	0	1	0
3	157	RVH	2	3	1	M	S	MS	0	0	0.136364	0	0
3	157	RVH	2	4	1	S	S	SS	0	0	0	0	0
3	157	RVH	2	5	2	S	S	SS	0	0	0.0454545	0	0
3	157	RVH	2	6	2	M	S	MS	1	0	0	1	0
3	157	RVH	2	7	2	M	M	MM	0	0	0.173913	2	0
3	157	RVH	2	8	2	S	M	SM	0	0	0	0	0
3	157	RVH	2	9	3	S	M	SM	0	0	0	0	0
3	157	RVH	2	10	3	M	M	MM	0	0	0.130435	0	2
3	157	RVH	2	11	3	S	S	SS	0	0	0	1	0
3	157	RVH	2	12	3	M	S	MS	0	0	0	3	0
3	157	RVH	2	13	4	M	S	MS	0	0	0.181818	2	0
3	157	RVH	2	14	4	S	S	SS	0	0	0	0	0
3	157	RVH	2	15	4	S	M	SM	0	0	0.0869565	0	0
3	157	RVH	2	16	4	M	M	MM	0	0	0	3	0
3	157	YN	1	1	1	M	M	MM	1	0	0.190476	4	0
3	157	YN	1	2	1	S	M	SM	0	0	0.136364	0	1
3	157	YN	1	3	1	M	S	MS	0	0	0.272727	2	0
3	157	YN	1	4	1	S	S	SS	0	0	0.272727	0	0
3	157	YN	1	5	2	S	S	SS	1	0	0.181818	1	0
3	157	YN	1	6	2	M	S	MS	0	1	0.173913	0	0
3	157	YN	1	7	2	M	M	MM	0	1	0.173913	0	0
3	157	YN	1	8	2	S	M	SM	0	1	0.173913	0	0
3	157	YN	1	9	3	S	M	SM	1	0	0.0909091	0	0
3	157	YN	1	10	3	M	M	MM	0	1	0.0434783	0	0
3	157	YN	1	11	3	S	S	SS	0	0	0.347826	0	0
3	157	YN	1	12	3	M	S	MS	0	0	0.26087	0	0
3	157	YN	1	13	4	M	S	MS	0	1	0.0454545	0	0
3	157	YN	1	14	4	S	S	SS	0	1	0.136364	1	0
3	157	YN	1	15	4	S	M	SM	0	1	0.347826	0	0
3	157	YN	1	16	4	M	M	MM	0	0	0.130435	2	0
3	157	YN	2	1	1	M	M	MM	0	0	0.0952381	0	0
3	157	YN	2	2	1	S	M	SM	0	0	0.0909091	0	0
3	157	YN	2	3	1	M	S	MS	0	0	0.181818	3	0
3	157	YN	2	4	1	S	S	SS	0	0	0.0909091	1	0
3	157	YN	2	5	2	S	S	SS	0	0	0.181818	1	0
3	157	YN	2	6	2	M	S	MS	0	0	0.130435	0	0
3	157	YN	2	7	2	M	M	MM	0	0	0.0434783	3	0
3	157	YN	2	8	2	S	M	SM	0	0	0.130435	1	1
3	157	YN	2	9	3	S	M	SM	0	0	0.0454545	0	0
3	157	YN	2	10	3	M	M	MM	0	0	0.130435	0	0
3	157	YN	2	11	3	S	S	SS	0	0	0.173913	1	0
3	157	YN	2	12	3	M	S	MS	0	0	0.130435	0	0
3	157	YN	2	13	4	M	S	MS	0	0	0	2	0
3	157	YN	2	14	4	S	S	SS	0	0	0.0454545	0	0
3	157	YN	2	15	4	S	M	SM	0	0	0.0869565	1	0
3	157	YN	2	16	4	M	M	MM	0	0	0.130435	0	0
3	165	YN	1	1	1	M	M	MM	0	0	0.285714	0	0
3	165	YN	1	2	1	S	M	SM	0	0	0.181818	0	0
3	165	YN	1	3	1	M	S	MS	0	0	0.136364	0	0
3	165	YN	1	4	1	S	S	SS	0	0	0.0909091	1	0
3	165	YN	1	5	2	S	S	SS	0	0	0.318182	0	0
3	165	YN	1	6	2	M	S	MS	0	0	0.173913	0	0
3	165	YN	1	7	2	M	M	MM	0	1	0.0434783	1	0
3	165	YN	1	8	2	S	M	SM	0	1	0.0869565	0	0
3	165	YN	1	9	3	S	M	SM	0	1	0.272727	0	0
3	165	YN	1	10	3	M	M	MM	0	1	0.0869565	0	0
3	165	YN	1	11	3	S	S	SS	0	1	0	1	0
3	165	YN	1	12	3	M	S	MS	0	0	0.130435	0	0
3	165	YN	1	13	4	M	S	MS	0	0	0.136364	0	0
3	165	YN	1	14	4	S	S	SS	0	1	0.227273	1	0
3	165	YN	1	15	4	S	M	SM	0	0	0.0869565	2	0
3	165	YN	1	16	4	M	M	MM	0	1	0.0869565	0	2
3	165	YN	2	1	1	M	M	MM	0	0	0.047619	0	0
3	165	YN	2	2	1	S	M	SM	0	0	0.227273	1	0
3	165	YN	2	3	1	M	S	MS	0	0	0	0	1
3	165	YN	2	4	1	S	S	SS	0	0	0.136364	2	0
3	165	YN	2	5	2	S	S	SS	0	0	0.136364	0	0
3	165	YN	2	6	2	M	S	MS	0	0	0.0434783	0	0
3	165	YN	2	7	2	M	M	MM	0	0	0.0869565	1	0
3	165	YN	2	8	2	S	M	SM	0	0	0.0434783	1	0
3	165	YN	2	9	3	S	M	SM	0	0	0.136364	0	0
3	165	YN	2	10	3	M	M	MM	0	0	0.130435	0	0
3	165	YN	2	11	3	S	S	SS	0	0	0.0434783	0	0
3	165	YN	2	12	3	M	S	MS	0	0	0	0	0
3	165	YN	2	13	4	M	S	MS	0	0	0.0454545	0	0
3	165	YN	2	14	4	S	S	SS	0	0	0.0454545	1	0
3	165	YN	2	15	4	S	M	SM	0	1	0.130435	1	0
3	165	YN	2	16	4	M	M	MM	0	0	0.0434783	0	0

## Sheet: Table S3
Table S3. Individual bird level data. NA indicates missing data due to deaths.
Pen	Block	Period 1 treatment	Period 2 treatment	Treatment in Period 1 & 2	Bird	Period 1 cumulative body weight	Period 2 cumulative body weight	Period 3 cumulative body weight	Sum feather damage score in Period 2	Sum feather damage score in Period 3	Comb wound score
Pen ID, 1-16	Replicate, 1-4	S = Simple-choice, M = Multi-choice	S = Simple-choice, M = Multi-choice	S = Single-choice, M = Multi-choice	Individual ID	g	g	g	0 = <50 % of wing and tail feathers split/frizzy/broken; 1 = either wing or tail feathers ≥50-100 % split/frizzy/broken; 2 = both wing or tail feathers ≥50-100 % split/frizzy/broken	0 = <50 % of wing and tail feathers split/frizzy/broken; 1 = either wing or tail feathers ≥50-100 % split/frizzy/broken; 2 = both wing or tail feathers ≥50-100 % split/frizzy/broken	n wounds comb; 1 = 0-3, 2 = 4-6, 3 = >6
1	1	M	M	MM	1480	117	1145	1528	0	1	3
1	1	M	M	MM	1481	134	1006	1440	0	1	2
1	1	M	M	MM	1482	150	1142	1633	0	0	2
1	1	M	M	MM	1483	160	1083	1408	0	0	1
1	1	M	M	MM	1484	135	1057	1404	0	0	2
1	1	M	M	MM	1485	139	1171	1714	0	1	3
1	1	M	M	MM	1486	111	1171	1598	0	0	3
1	1	M	M	MM	1487	136	1195	1655	0	1	3
1	1	M	M	MM	1488	135	1147	1568	0	1	1
1	1	M	M	MM	1489	140	1152	1550	0	1	3
1	1	M	M	MM	1490	172	1217	1760	0	0	1
1	1	M	M	MM	1491	127	1145	1555	0	0	2
1	1	M	M	MM	1492	159	NA	NA	NA	NA	NA
1	1	M	M	MM	1493	125	1094	1522	0	1	2
1	1	M	M	MM	1494	163	1219	1889	0	0	2
1	1	M	M	MM	1495	138	1165	1678	0	1	2
1	1	M	M	MM	1496	145	1045	1478	0	1	2
1	1	M	M	MM	1497	141	1084	1533	0	0	3
1	1	M	M	MM	1498	127	1050	1578	0	1	3
1	1	M	M	MM	1499	158	1122	1588	0	0	3
1	1	M	M	MM	1500	149	1003	1648	0	1	3
1	1	M	M	MM	1575	118	1132	1538	0	1	2
2	1	S	M	SM	1501	153	1183	1601	0	0	2
2	1	S	M	SM	1502	156	1131	1566	0	1	1
2	1	S	M	SM	1503	127	1251	1663	1	1	1
2	1	S	M	SM	1504	164	1168	1626	2	1	2
2	1	S	M	SM	1505	147	1277	1800	0	0	2
2	1	S	M	SM	1506	155	1177	1707	1	1	3
2	1	S	M	SM	1507	165	1198	1862	2	2	2
2	1	S	M	SM	1508	165	1230	1448	1	0	2
2	1	S	M	SM	1509	170	1265	1688	0	1	2
2	1	S	M	SM	1510	150	1230	1722	2	2	1
2	1	S	M	SM	1511	145	1132	1636	1	1	2
2	1	S	M	SM	1512	137	1183	1750	2	2	2
2	1	S	M	SM	1513	158	1144	1759	0	1	2
2	1	S	M	SM	1514	143	1075	1516	1	1	1
2	1	S	M	SM	1515	140	1139	1440	2	2	2
2	1	S	M	SM	1516	154	1114	1488	1	1	2
2	1	S	M	SM	1517	155	1156	1660	1	1	2
2	1	S	M	SM	1518	138	1130	1468	1	1	2
2	1	S	M	SM	1519	139	1118	1610	2	2	2
2	1	S	M	SM	1520	154	1196	1618	0	1	2
2	1	S	M	SM	1522	119	948	1408	2	1	3
2	1	S	M	SM	1523	150	1161	1562	2	2	2
3	1	M	S	MS	1576	138	1160	1650	1	1	3
3	1	M	S	MS	1577	164	1235	1562	0	1	2
3	1	M	S	MS	1578	162	1283	1658	0	0	1
3	1	M	S	MS	1579	136	1134	1485	1	0	3
3	1	M	S	MS	1580	145	1107	1428	0	1	2
3	1	M	S	MS	1581	128	1152	1703	0	0	2
3	1	M	S	MS	1582	158	1209	1708	0	1	2
3	1	M	S	MS	1583	117	1220	1568	0	1	1
3	1	M	S	MS	1584	125	1044	1538	0	0	2
3	1	M	S	MS	1585	120	1002	1388	0	1	1
3	1	M	S	MS	1586	128	1146	1505	0	0	1
3	1	M	S	MS	1587	115	1112	1610	0	0	2
3	1	M	S	MS	1588	138	1224	1670	1	0	2
3	1	M	S	MS	1589	144	1105	1446	0	0	3
3	1	M	S	MS	1590	129	1093	1690	1	1	3
3	1	M	S	MS	1591	140	1115	1609	0	1	3
3	1	M	S	MS	1592	143	1253	1778	0	0	3
3	1	M	S	MS	1593	160	1213	1508	0	0	2
3	1	M	S	MS	1594	158	1186	1555	0	1	3
3	1	M	S	MS	1595	158	1133	1558	0	0	2
3	1	M	S	MS	1596	138	1134	1547	0	1	2
3	1	M	S	MS	1597	148	1186	1560	0	0	2
4	1	S	S	SS	1524	147	1128	1658	2	2	1
4	1	S	S	SS	1525	149	1047	1436	1	2	1
4	1	S	S	SS	1526	125	1079	1444	2	2	3
4	1	S	S	SS	1527	161	1133	1613	2	2	2
4	1	S	S	SS	1528	140	1152	1470	2	2	1
4	1	S	S	SS	1529	147	1123	1469	2	2	1
4	1	S	S	SS	1530	148	1125	1548	2	2	2
4	1	S	S	SS	1531	123	1063	1561	1	2	2
4	1	S	S	SS	1532	138	1133	1539	2	2	2
4	1	S	S	SS	1533	129	1092	1362	2	2	2
4	1	S	S	SS	1534	134	1153	1648	2	2	2
4	1	S	S	SS	1535	149	1186	1639	1	1	3
4	1	S	S	SS	1536	122	1233	1664	1	2	2
4	1	S	S	SS	1537	133	1167	1558	2	2	3
4	1	S	S	SS	1538	143	1112	1400	2	2	3
4	1	S	S	SS	1539	95	1018	1432	2	2	3
4	1	S	S	SS	1540	136	1059	1489	2	2	1
4	1	S	S	SS	1541	172	1162	1668	2	1	2
4	1	S	S	SS	1542	101	1055	1432	2	2	1
4	1	S	S	SS	1598	148	1208	1666	2	2	2
4	1	S	S	SS	1599	141	1101	1419	2	2	3
4	1	S	S	SS	1600	140	1184	1651	2	2	3
5	2	S	S	SS	1455	142	1070	1666	2	2	1
5	2	S	S	SS	1456	180	1264	1469	2	1	3
5	2	S	S	SS	1457	166	1079	1511	2	2	3
5	2	S	S	SS	1458	179	1143	1448	2	2	2
5	2	S	S	SS	1459	131	1134	1608	2	1	3
5	2	S	S	SS	1460	159	1208	1645	1	2	3
5	2	S	S	SS	1461	171	1226	1698	2	1	1
5	2	S	S	SS	1462	155	1154	1615	2	2	2
5	2	S	S	SS	1463	134	1133	1539	2	2	3
5	2	S	S	SS	1464	144	1215	1613	2	2	3
5	2	S	S	SS	1465	150	1196	1598	2	2	3
5	2	S	S	SS	1466	162	1082	1475	2	2	2
5	2	S	S	SS	1467	144	1190	1729	2	2	2
5	2	S	S	SS	1468	162	1201	1608	2	1	2
5	2	S	S	SS	1471	131	1143	1508	2	2	3
5	2	S	S	SS	1472	187	1257	1765	2	2	3
5	2	S	S	SS	1474	133	964	1418	2	2	3
5	2	S	S	SS	1475	164	1310	1667	2	2	3
5	2	S	S	SS	1476	141	1057	1431	2	1	3
5	2	S	S	SS	1477	143	1060	1561	2	1	2
5	2	S	S	SS	1478	162	1156	1666	2	2	3
5	2	S	S	SS	1479	140	1157	1613	2	1	3
6	2	M	S	MS	1432	138	1167	1610	0	1	1
6	2	M	S	MS	1433	127	1188	1518	1	2	1
6	2	M	S	MS	1434	141	1242	1735	0	2	1
6	2	M	S	MS	1435	135	1141	1635	2	2	2
6	2	M	S	MS	1436	158	1183	1580	2	2	3
6	2	M	S	MS	1437	141	1056	1598	2	1	1
6	2	M	S	MS	1438	165	1107	1492	2	2	3
6	2	M	S	MS	1439	121	1022	1530	2	2	2
6	2	M	S	MS	1440	150	1092	1531	0	1	3
6	2	M	S	MS	1441	140	1136	1587	2	2	2
6	2	M	S	MS	1442	146	1072	1467	2	2	2
6	2	M	S	MS	1443	138	1174	1557	2	2	2
6	2	M	S	MS	1444	122	1044	1447	1	2	3
6	2	M	S	MS	1445	152	1163	1619	2	2	3
6	2	M	S	MS	1446	143	1161	1639	1	2	2
6	2	M	S	MS	1447	142	1150	1590	2	2	2
6	2	M	S	MS	1448	144	1059	1388	2	2	3
6	2	M	S	MS	1449	119	1108	1547	0	1	2
6	2	M	S	MS	1450	124	1171	1566	2	2	2
6	2	M	S	MS	1451	121	980	1376	1	2	3
6	2	M	S	MS	1452	137	1114	1469	1	1	3
6	2	M	S	MS	1453	140	1101	1608	2	2	2
6	2	M	S	MS	1454	135	1123	1648	2	2	2
7	2	M	M	MM	1409	132	1241	1698	0	1	3
7	2	M	M	MM	1410	159	1235	1609	0	0	3
7	2	M	M	MM	1411	131	1135	1636	0	1	2
7	2	M	M	MM	1412	143	1055	1518	0	1	3
7	2	M	M	MM	1413	150	1267	1736	0	1	2
7	2	M	M	MM	1414	149	1212	1666	0	1	3
7	2	M	M	MM	1415	156	1229	1718	0	0	1
7	2	M	M	MM	1416	150	1212	1769	0	0	2
7	2	M	M	MM	1417	147	1143	1601	0	0	1
7	2	M	M	MM	1418	151	1185	1708	0	1	2
7	2	M	M	MM	1419	141	1209	1587	0	1	2
7	2	M	M	MM	1420	152	1198	1534	0	0	2
7	2	M	M	MM	1421	119	1184	1690	0	0	2
7	2	M	M	MM	1422	134	1118	1598	0	1	3
7	2	M	M	MM	1423	128	1181	1617	0	0	2
7	2	M	M	MM	1424	135	1240	1862	0	1	3
7	2	M	M	MM	1425	146	1144	1619	0	0	2
7	2	M	M	MM	1426	159	1227	1636	0	1	2
7	2	M	M	MM	1427	144	1333	1799	0	1	2
7	2	M	M	MM	1428	158	1244	1797	0	0	1
7	2	M	M	MM	1429	138	1109	1543	0	0	3
7	2	M	M	MM	1430	124	1070	1559	0	1	2
7	2	M	M	MM	1431	150	1289	1850	0	0	3
8	2	S	M	SM	1386	150	1238	1710	0	1	3
8	2	S	M	SM	1387	154	1212	1649	1	1	3
8	2	S	M	SM	1388	166	1388	1783	1	1	2
8	2	S	M	SM	1389	145	1387	1735	0	1	2
8	2	S	M	SM	1390	137	1130	1582	0	1	3
8	2	S	M	SM	1391	125	1152	1651	0	1	3
8	2	S	M	SM	1392	138	1144	1685	1	1	3
8	2	S	M	SM	1393	156	1160	1705	0	1	3
8	2	S	M	SM	1394	141	1106	1585	0	1	2
8	2	S	M	SM	1395	154	1189	1699	1	0	3
8	2	S	M	SM	1396	144	1091	1563	0	1	3
8	2	S	M	SM	1397	141	1046	1458	0	0	2
8	2	S	M	SM	1398	139	1104	1524	2	2	3
8	2	S	M	SM	1399	144	1211	1728	0	0	3
8	2	S	M	SM	1400	161	1390	1820	0	1	3
8	2	S	M	SM	1401	159	1343	1907	0	0	1
8	2	S	M	SM	1402	137	1199	1545	0	1	3
8	2	S	M	SM	1403	141	1063	1449	0	1	3
8	2	S	M	SM	1404	121	1106	1634	0	1	1
8	2	S	M	SM	1405	158	1115	1518	0	2	3
8	2	S	M	SM	1406	145	1206	1753	0	1	3
8	2	S	M	SM	1407	150	1276	1749	0	1	2
8	2	S	M	SM	1408	130	1124	1595	0	1	2
9	3	S	M	SM	1201	136	1111	1535	0	0	2
9	3	S	M	SM	1202	145	1188	1640	0	0	2
9	3	S	M	SM	1203	148	1225	1778	0	1	3
9	3	S	M	SM	1204	154	1224	1615	0	1	2
9	3	S	M	SM	1205	142	1140	1536	0	1	3
9	3	S	M	SM	1206	141	1144	1578	0	0	3
9	3	S	M	SM	1207	159	1123	1498	0	0	2
9	3	S	M	SM	1208	150	1130	1575	0	1	3
9	3	S	M	SM	1209	150	1192	1606	0	0	2
9	3	S	M	SM	1210	145	1108	1608	0	0	2
9	3	S	M	SM	1211	113	1091	1590	0	0	2
9	3	S	M	SM	1212	124	1075	1507	0	0	2
9	3	S	M	SM	1213	138	1103	1558	0	1	3
9	3	S	M	SM	1214	130	1129	1611	0	0	3
9	3	S	M	SM	1215	137	1215	1626	0	0	1
9	3	S	M	SM	1216	131	1147	1522	0	1	3
9	3	S	M	SM	1217	142	1090	1461	0	0	3
9	3	S	M	SM	1218	133	1114	1539	0	1	2
9	3	S	M	SM	1219	148	1204	1606	0	0	3
9	3	S	M	SM	1220	131	1045	1453	0	0	1
9	3	S	M	SM	1221	145	1244	1639	0	0	3
9	3	S	M	SM	1222	146	1180	1503	0	0	1
10	3	M	M	MM	1223	152	1141	1643	0	0	3
10	3	M	M	MM	1224	118	1102	1708	0	0	3
10	3	M	M	MM	1225	130	1056	1548	0	1	2
10	3	M	M	MM	1226	129	1122	1485	0	0	3
10	3	M	M	MM	1227	138	1050	1528	0	0	3
10	3	M	M	MM	1228	153	1037	1445	0	0	3
10	3	M	M	MM	1229	127	1059	1489	0	1	3
10	3	M	M	MM	1230	145	1194	1775	1	1	2
10	3	M	M	MM	1231	142	1264	1778	0	1	1
10	3	M	M	MM	1232	122	1172	1594	0	0	2
10	3	M	M	MM	1233	140	1152	1503	0	0	3
10	3	M	M	MM	1234	157	1167	1656	0	0	2
10	3	M	M	MM	1235	131	1183	1565	0	0	3
10	3	M	M	MM	1236	116	1107	1539	0	0	2
10	3	M	M	MM	1237	132	1243	1719	0	0	2
10	3	M	M	MM	1238	134	1105	1584	0	1	3
10	3	M	M	MM	1239	111	1100	1489	0	0	3
10	3	M	M	MM	1240	122	1030	1539	0	1	2
10	3	M	M	MM	1241	118	1147	1624	0	0	3
10	3	M	M	MM	1242	125	1101	1655	0	1	3
10	3	M	M	MM	1243	134	1173	1685	0	0	3
10	3	M	M	MM	1244	145	1100	1686	0	0	1
10	3	M	M	MM	1245	145	1040	1415	0	0	3
11	3	S	S	SS	1246	144	1046	1424	2	1	2
11	3	S	S	SS	1247	138	1107	1458	2	2	2
11	3	S	S	SS	1248	153	1112	1519	2	2	3
11	3	S	S	SS	1249	158	1248	1608	0	1	2
11	3	S	S	SS	1250	123	1123	1550	2	2	2
11	3	S	S	SS	1251	140	1155	1584	2	2	2
11	3	S	S	SS	1252	145	1170	1638	2	2	3
11	3	S	S	SS	1253	131	1069	1435	2	2	2
11	3	S	S	SS	1254	139	1063	1417	0	1	1
11	3	S	S	SS	1255	128	1015	1469	2	2	1
11	3	S	S	SS	1256	155	1278	1726	2	2	2
11	3	S	S	SS	1257	153	1159	1676	2	2	2
11	3	S	S	SS	1258	137	1136	1527	2	2	1
11	3	S	S	SS	1259	163	1104	1423	2	2	2
11	3	S	S	SS	1260	139	1094	1508	2	2	1
11	3	S	S	SS	1261	161	1116	1421	1	2	3
11	3	S	S	SS	1262	143	1198	1539	2	2	2
11	3	S	S	SS	1263	127	1051	1414	2	2	3
11	3	S	S	SS	1264	133	1075	1469	0	2	2
11	3	S	S	SS	1265	165	1186	1546	2	2	1
11	3	S	S	SS	1266	122	1066	1529	2	2	1
11	3	S	S	SS	1267	152	1138	1703	2	2	2
11	3	S	S	SS	1268	134	1118	1513	2	1	2
12	3	M	S	MS	1269	155	1152	1648	0	1	3
12	3	M	S	MS	1270	146	1203	1654	0	1	2
12	3	M	S	MS	1271	143	1141	1624	0	0	2
12	3	M	S	MS	1272	159	1192	1802	1	2	1
12	3	M	S	MS	1273	155	1164	1609	0	0	2
12	3	M	S	MS	1274	150	1117	1595	2	2	3
12	3	M	S	MS	1275	154	1202	1654	1	1	2
12	3	M	S	MS	1276	134	1113	1491	0	0	2
12	3	M	S	MS	1277	130	1025	1304	2	2	3
12	3	M	S	MS	1278	147	1171	1628	2	2	2
12	3	M	S	MS	1279	150	1228	1682	1	1	2
12	3	M	S	MS	1280	148	1335	1545	0	0	3
12	3	M	S	MS	1281	151	1225	1679	0	2	2
12	3	M	S	MS	1282	150	1115	1565	0	0	2
12	3	M	S	MS	1283	129	1251	1634	0	1	1
12	3	M	S	MS	1285	140	1260	1669	2	1	2
12	3	M	S	MS	1286	141	1192	1568	0	0	3
12	3	M	S	MS	1287	117	1215	1651	0	1	3
12	3	M	S	MS	1288	153	1218	1605	1	1	2
12	3	M	S	MS	1289	135	1103	1416	1	1	1
12	3	M	S	MS	1290	124	1136	1561	1	1	1
12	3	M	S	MS	1291	157	1312	1723	1	1	3
12	3	M	S	MS	1292	140	1023	1392	1	2	3
13	4	M	S	MS	1293	123	1113	1473	2	2	2
13	4	M	S	MS	1294	135	1079	1473	2	2	3
13	4	M	S	MS	1295	138	1083	1535	2	2	2
13	4	M	S	MS	1296	129	1162	1561	2	2	1
13	4	M	S	MS	1297	142	1122	1311	2	2	2
13	4	M	S	MS	1298	142	1092	1525	2	2	3
13	4	M	S	MS	1299	123	1128	1449	2	2	2
13	4	M	S	MS	1300	146	1106	1572	2	2	2
13	4	M	S	MS	1301	135	1165	1593	1	1	1
13	4	M	S	MS	1302	146	1213	1538	2	2	2
13	4	M	S	MS	1303	115	1080	1428	2	2	2
13	4	M	S	MS	1304	123	1065	1344	2	2	2
13	4	M	S	MS	1305	120	1046	1415	1	1	2
13	4	M	S	MS	1306	128	1073	1434	2	2	3
13	4	M	S	MS	1307	149	1137	1674	2	2	2
13	4	M	S	MS	1308	144	1250	1663	1	1	1
13	4	M	S	MS	1309	108	960	1306	2	1	2
13	4	M	S	MS	1310	138	1010	1376	2	2	2
13	4	M	S	MS	1311	129	1028	1420	2	2	3
13	4	M	S	MS	1312	113	1042	1476	2	2	2
13	4	M	S	MS	1313	118	1061	1466	1	1	3
13	4	M	S	MS	1314	130	1056	1480	2	1	3
13	4	M	S	MS	1315	54	NA	NA	NA	NA	NA
14	4	S	S	SS	1316	154	1142	1655	0	1	3
14	4	S	S	SS	1317	126	1119	1625	0	1	2
14	4	S	S	SS	1318	142	1250	1731	0	2	3
14	4	S	S	SS	1319	149	1199	1611	0	1	3
14	4	S	S	SS	1320	151	1212	1627	0	0	1
14	4	S	S	SS	1321	130	1138	1486	0	1	2
14	4	S	S	SS	1322	148	1135	1642	0	0	3
14	4	S	S	SS	1323	129	1185	1527	0	0	3
14	4	S	S	SS	1324	120	1147	1482	0	0	2
14	4	S	S	SS	1325	151	1197	1589	0	0	3
14	4	S	S	SS	1326	158	1194	1644	0	1	3
14	4	S	S	SS	1327	117	1084	1508	0	1	3
14	4	S	S	SS	1328	137	1109	1557	0	0	2
14	4	S	S	SS	1329	142	1229	1796	0	1	3
14	4	S	S	SS	1330	134	1189	1650	0	0	2
14	4	S	S	SS	1331	126	1195	1560	0	1	2
14	4	S	S	SS	1332	133	NA	NA	0	NA	NA
14	4	S	S	SS	1333	142	1020	1439	0	2	3
14	4	S	S	SS	1334	150	1238	1710	0	1	2
14	4	S	S	SS	1335	144	1089	1509	0	0	2
14	4	S	S	SS	1336	137	1067	1521	0	1	3
14	4	S	S	SS	1337	132	1261	1676	0	0	2
14	4	S	S	SS	1338	137	1116	1452	0	0	2
15	4	S	M	SM	1339	137	1113	1446	1	1	3
15	4	S	M	SM	1340	152	1136	1519	0	0	2
15	4	S	M	SM	1341	128	1135	1558	0	1	1
15	4	S	M	SM	1342	145	1144	1688	0	0	1
15	4	S	M	SM	1343	132	1237	1779	0	1	2
15	4	S	M	SM	1344	150	1217	1586	0	0	3
15	4	S	M	SM	1345	135	1204	1714	0	1	2
15	4	S	M	SM	1346	135	1138	1579	0	0	3
15	4	S	M	SM	1347	129	1160	1596	0	0	3
15	4	S	M	SM	1348	133	1117	1463	0	1	3
15	4	S	M	SM	1349	136	1166	1672	0	0	2
15	4	S	M	SM	1350	133	1149	1484	0	1	2
15	4	S	M	SM	1351	128	1167	1544	0	2	2
15	4	S	M	SM	1352	130	1082	1409	0	0	2
15	4	S	M	SM	1353	137	1135	1547	0	2	1
15	4	S	M	SM	1354	141	1151	1653	0	1	2
15	4	S	M	SM	1355	130	1169	1715	0	1	2
15	4	S	M	SM	1356	147	1167	1696	0	1	2
15	4	S	M	SM	1357	118	1240	1688	0	0	2
15	4	S	M	SM	1358	140	1211	1684	0	1	1
15	4	S	M	SM	1360	80	804	1353	0	2	1
15	4	S	M	SM	1361	150	1183	1626	0	0	1
15	4	S	M	SM	1362	142	1143	1536	1	1	1
16	4	M	M	MM	1363	155	1204	1607	0	0	2
16	4	M	M	MM	1364	155	1229	1640	0	1	2
16	4	M	M	MM	1365	158	1199	1625	0	0	3
16	4	M	M	MM	1366	132	1069	1428	0	1	3
16	4	M	M	MM	1367	147	1235	1678	0	0	1
16	4	M	M	MM	1368	144	1127	1592	0	0	3
16	4	M	M	MM	1369	151	1186	1588	0	1	1
16	4	M	M	MM	1370	160	1269	1654	0	0	2
16	4	M	M	MM	1371	144	1123	1607	0	1	1
16	4	M	M	MM	1372	145	1174	1623	0	0	3
16	4	M	M	MM	1373	133	1193	1656	1	2	2
16	4	M	M	MM	1374	153	1271	1634	0	0	3
16	4	M	M	MM	1375	132	1084	1446	0	0	1
16	4	M	M	MM	1376	147	1235	1648	1	2	2
16	4	M	M	MM	1377	138	1214	1590	1	1	3
16	4	M	M	MM	1378	151	1190	1497	0	0	2
16	4	M	M	MM	1379	155	1325	1694	0	0	1
16	4	M	M	MM	1380	151	1203	1558	0	0	2
16	4	M	M	MM	1381	157	1139	1508	0	1	3
16	4	M	M	MM	1382	160	1129	1500	0	0	3
16	4	M	M	MM	1383	130	1142	1579	1	1	2
16	4	M	M	MM	1384	126	1113	1489	0	1	2
16	4	M	M	MM	1385	154	1162	1639	0	1	3

## Sheet: Table S4
Table S4. Outcome (back-transformed mean with 95 % CI) of planned pairwise comparisons for each final model.
Period	Treatment	Play (% of scans ± 95% CI)	Dustbathing (% of scans ± 95% CI)	Vigilance (% of birds/scan ± 95% CI)	Aggressive pecks (n/3-min scan± 95% CI)	Severe feather pecks (n/3-min scan ± 95% CI)	Body weight (g ± 95% CI)	Feather damage score (sum ± 95% CI)1	Comb wound score (score ± 95% CI)
Treatment effects
1	Single-choice (S) in Period 1	53.9 [46.4, 61.1]	28.0 [20.2, 35.0]	22.2 [19.5, 24.9]	0.19 [0.11, 0.31]	0.43 [0.30, 0.61]	143 [138, 147]	-	-
	Multi-choice (M) in Period 1	66.3 [59.0, 73.0]	15.9 [11.3, 22.0]	21.8 [19.1, 24.6]	0.26 [0.16, 0.42]	0.15 [0.09, 0.23]	139 [134, 144]	-	-
2	S in Period 1	46.1 [39.7, 52.6]	20.9 [17.4, 24.9]	35.1 [32.7, 37.5]	0.4 [0.30, 0.53]	0.84 [0.67, 1.07]	1151 [1129, 1173]	0.819 [0.819, 0.820]	-
	M in Period 1	0.509 [44.4, 57.3]	21.2 [17.7, 25.2]	34.8 [32.4, 37.2]	0.52 [0.40, 0.69]	0.69 [0.54, 0.88]	1146 [1124, 1169]	0.47 [0.06, 0.88]	-
	S in Period 2	48.2 [41.8, 54.7]	17.7 [14.5, 21.5]	35.6 [33.2, 38.0]	0.53 [0.40, 0.70]	0.96 [0.76, 1.22]	1139 [1116, 1161]	1.22 [0.83, 1.61]	-
	M in Period 2	48.7 [42.3, 55.2]	24.8 [21.0, 29.0]	34.3 [31.9, 36.8]	0.4 [0.30, 0.53]	0.61 [0.48, 0.77]	1159 [1136, 1181]	0.07 [0.05, 0.09]	-
3	S in Period 1	16 [10.9, 23.0]	31.5 [23.2, 41.1]	16 [13.8, 18.3]	1.03 [0.80, 1.32]	0.5 [0.28, 0.88]	1583 [1553, 1613]	1.18 [0.89, 1.47]	2.22 [2.06, 2.37]
	M in Period 1	12 [7.6, 18.5]	26.7 [19.0, 36.1]	15.7 [13.5, 18.0]	0.67 [0.50, 0.88]	0.69 [0.40, 1.21]	1580 [1550, 1610]	0.88 [0.58, 1.18]	2.23 [2.08, 2.38]
	S in Period 2	15.3 [10.3, 22.3]	22.6 [15.6, 31.4]	16.9 [14.6, 19.1]	0.76 [0.58, 1.00]	0.62 [0.35, 1.09]	1555 [1525, 1585]	1.43 [1.13, 1.72]	2.20 [2.05, 2.35]
	M in Period 2	12.6 [8.0, 19.1]	36.5 [27.7, 46.3]	14.9 [12.7, 17.1]	0.9 [0.69, 1.17]	0.56 [0.32, 0.98]	1608 [1578, 1638]	0.63 [0.34, 0.93]	2.25 [2.10, 2.40]
Period effects
1	All	60.2 [54.2, 65.9]	21.8 [17.7, 26.7]	22 [20.1, 23.9]	0.23 [0.17, 0.31]	0.28 [0.21, 0.38]	141 [126, 155]	-	-
2	All	48.5 [44.2, 52.9]	21.2 [18.4, 24.2]	35 [33.6, 36.3]	0.47 [0.39, 0.56]	0.78 [0.65, 0.94]	1149 [1134, 1163]	-2.14 [-3.29, -1.01]	-
3	All	13.8 [10.1, 18.7]	29.8 [24.5, 35.7]	15.9 [13.8, 18.0]	0.86 [0.66, 1.12]	0.58 [0.43, 0.78]	1582 [1567, 1596]	-0.76 [-1.91, 0.38]	-
1 Substracted 1.0 from pairwise comparison output for transformation to response scale.

## Sheet: Table S5
Table S5. Odds ratios of models where significant differences (P<0.05) were found either between treatments or periods.
Response variable (unit)	Data originate from Period(s)	Level	Compared with level	Odds Ratio	P-value
Play (% of scans)	1	Single-choice treatment in Period 1	Multi-choice treatment in Period 1	0.59	0.018
	1-3	Period 1	Period 2	1.61	<0.001
		Period 1	Period 3	9.44	<0.001
		Period 2	Period 3	5.87	<0.001
Dustbathing (% of scans)	1	Single-choice treatment in Period 1	Multi-choice treatment in Period 1	2.05	0.006
	2	Single-choice treatment in Period 2	Multi-choice treatment in Period 2	0.65	0.009
	3	Single-choice treatment in Period 2	Multi-choice treatment in Period 2	0.51	0.027
	1-3	Period 1	Period 3	0.54	0.015
		Period 2	Period 3	0.61	0.002
Aggressive pecks (n/3-min scan)	3	Single-choice treatment in Period 1	Multi-choice treatment in Period 1	1.54	0.026
	1-3	Period 1	Period 2	0.49	<0.001
		Period 1	Period 3	0.27	<0.001
		Period 2	Period 3	0.55	<0.001
Severe feather pecks (n/3-min scan)	1	Single-choice treatment in Period 1	Multi-choice treatment in Period 1	2.93	<0.001
	2	Single-choice treatment in Period 2	Multi-choice treatment in Period 2	1.58	0.008
	1-3	Period 1	Period 2	0.36	<0.001
		Period 1	Period 3	0.48	<0.001

## Sheet: Table S6
Table S6. Outcome (back-transformed mean with 95 % CI) of planned pairwise comparisons of each dependent variable by each treatment combination.
	Period
	1		2				3
	Treatment
Response variable	Single-choice (S)	Multi-choice (M)	SS	SM	MS	MM	SS	SM	MS	MM
Play (% of scans ± 95% CI)	53.9 [46.4, 61.1]	66.3 [59.0, 73.0]	43.4 [35.0, 52.3]	48.8 [40.1, 57.7]	53.1 [44.2, 61.7]	48.6 [39.9, 57.5]	18.1 [10.8, 28.7]	14.1 [7.8, 24.2]	12.9 [6.8, 22.9]	11.3 [5.7, 20.9]
Dustbathing (% of scans ± 95% CI)	28.0 [20.2, 35.0]	15.9 [11.3, 22.0]	17.4 [13.0, 22.8]	24.9 [19.7, 31.0]	18.1 [13.7, 23.6]	24.7 [19.5, 30.7]	27.9 [17.8, 40.9]	35.9 [24.5, 49.3]	17.7 [10.0, 29.4]	37.2 [25.6, 50.7]
Vigilance (% of birds/scan ± 95% CI)	22.2 [19.5, 24.9]	21.8 [19.1, 24.6]	35.9 [32.3, 39.4]	34.4 [30.8, 38.0]	35.4 [31.8, 39.0]	34.3 [30.7, 37.9]	17.6 [14.4, 20.8]	14.4 [11.2, 17.6]	16.1 [12.9, 19.3]	15.4 [12.2, 18.6]
Aggressive pecks (n/3-min scan± 95% CI)	0.19 [0.11, 0.31]	0.26 [0.16, 0.42]	0.46 [0.31, 0.67]	0.36 [0.24, 0.53]	0.61 [0.42, 0.90]	0.44 [0.30, 0.66]	0.86 [0.59, 1.25]	1.21 [0.85, 1.71]	0.68 [0.46, 1.01]	0.65 [0.44, 0.97]
Severe feather pecks (n/3-min scan ± 95% CI)	0.43 [0.30, 0.61]	0.15 [0.09, 0.23]	1.07 [0.77, 1.48]	0.67 [0.48, 0.94]	0.86 [0.61, 1.22]	0.55 [0.39, 0.78]	0.71 [0.33, 1.51]	0.31 [0.14, 0.69]	0.49 [0.22, 1.06]	0.88 [0.42, 1.84]
Body weight (g ± 95% CI)	143 [138, 147]	139 [134, 144]	1140 [1107, 1173]	1162 [1129, 1195]	1137 [1104, 1170]	1156 [1123, 1189]	1559 [1514, 1603]	1608 [1564, 1653]	1552 [1507, 1596]	1608 [1563, 1652]
Feather damage score (sum ± 95% CI)1	-	-	1.4 [0.48, 2.33]	0.16 [-0.20, 0.52]	1.05 [0.03, 2.06]	0.02 [-0.02, 0.05]	1.59 [1.20, 1.97]	0.77 [0.34, 1.21]	1.27 [0.83, 1.71]	0.49 [0.09, 0.90]
Comb wound score (score ± 95% CI)	-	-	-	-	-	-	2.25 [2.04, 2.45]	2.19 [1.98, 2.40]	2.15 [1.94, 2.36]	2.31 [2.10, 2.51]
1 Substracted 1.0 from pairwise comparison output for transformation to response scale.
